# Supplementary material for: 5-(4-Chloro­phen­oxy)-6-isopropyl-3-phenyl-3H-1,2,3-triazolo[4,5-d]pyrimidin-7(6H)-one
Source: Acta Crystallogr Sect E Struct Rep Online. 2009 Sep 30;65(Pt 10):o2583–4. doi: 10.1107/S160053680903788X (PMC2970466; doi:10.1107/S160053680903788X)
Supplement: Supplementary file 1 [file e-65-o2583-sup1.cif]

##############################################################################
###                                                                        ###
###        Electronic paper (Acta Crystallographica Section E)             ###
###                                                                        ###
##############################################################################
#                                                                            #
# This CIF contains the data in a paper accepted for publication in Acta     #
# Crystallographica Section E. It conforms to the requirements of Notes      #
# for Authors for Section E, and has been peer reviewed under the auspices   #
# of the IUCr Commission on Journals.                                        #
#                                                                            #
# Full details of the Crystallographic Information File format               #
# are given in the paper "The Crystallographic Information File (CIF):       #
# a New Standard Archive File for Crystallography" by S. R. Hall, F. H.      #
# Allen and I. D. Brown [Acta Cryst. (1991), A47, 655-685].                  #
#                                                                            #
# The current version of the core CIF dictionary is obtainable from          #
# ftp://ftp.iucr.org/pub/cif_core.dic. The current version number is 2.4.    #
#                                                                            #
# Software is freely available for graphical display of the structure(s) in  #
# this CIF.  For information consult the CIF home page http://www.iucr.org/  #
# cif/home.html                                                              #
#                                                                            #
# This file may be used for bona fide research purposes within the           #
# scientific community so long as proper attribution is given to the journal # 
# article from which it was obtained.                                        #
#                                                                            #
##############################################################################
                                             
data_global
_audit_creation_method     SHELXL-97
_journal_date_recd_electronic     2009-09-10
_journal_date_accepted     2009-09-18
_journal_name_full     'Acta Crystallographica, Section E'
_journal_year     2009
_journal_volume     65
_journal_issue     10
_journal_page_first     o2583
_journal_page_last     o2584
_journal_paper_category     QO
_journal_coeditor_code     RZ2362
_publ_contact_author_name     'Prof. Deng Shou-Heng'
_publ_contact_author_address
; Center of Oncology,
  People hospital affiliated with YunYang Medical College,
  Shi Yan 442000, P.R. China
;
_publ_contact_author_email     dengshouheng@yahoo.cn
_publ_contact_author_fax     '86 719 8875328'
_publ_contact_author_phone     '86 719 8875301'
_publ_section_title
;\
5-(4-Chlorophenoxy)-6-isopropyl-3-phenyl-3<i>H</i>-1,2,3-triazolo[4,5-<i>d</i>]\
pyrimidin-7(6<i>H</i>)-one
;
loop_
    _publ_author_name
    _publ_author_footnote
    _publ_author_address
    'Zeng, Xiao-Hua' .
;
Institute of Medicinal Chemistry
Yunyang Medical College
Shiyan 442000
People's Republic of China
;
    'Liu, Xiao-Ling' .
;
Institute of Medicinal Chemistry
Yunyang Medical College
Shiyan 442000
People's Republic of China
;
    'Deng, Shou-Heng' .
;
Center of Oncology
People Hospital affiliated with YunYang Medical College
Shi Yan 442000
People's Republic of China
;
    'Chen, Ping' .
;
Center of Oncology
People Hospital affiliated with YunYang Medical College
Shi Yan 442000
People's Republic of China
;
    'Wang, Hong-Mei' .
;
Institute of Medicinal Chemistry
Yunyang Medical College
Shiyan 442000
People's Republic of China
;
data_I
_chemical_name_systematic
;
5-(4-Chlorophenoxy)-6-isopropyl-3-phenyl-3<i>H</i>-1,2,3-
triazolo[4,5-<i>d</i>]pyrimidin-7(6<i>H</i>)-one
;
_chemical_name_common     ?
_chemical_formula_moiety     'C19 H16 Cl N5 O2'
_chemical_formula_sum     'C19 H16 Cl N5 O2'
_chemical_formula_iupac     'C19 H16 Cl N5 O2'
_chemical_formula_weight     381.82
_chemical_melting_point     ?
_symmetry_cell_setting     Monoclinic
_symmetry_space_group_name_H-M     'C 2/c'
_symmetry_space_group_name_Hall     '-C 2yc'
loop_
    _symmetry_equiv_pos_as_xyz
    'x, y, z'
    '-x, y, -z+1/2'
    'x+1/2, y+1/2, z'
    '-x+1/2, y+1/2, -z+1/2'
    '-x, -y, -z'
    'x, -y, z-1/2'
    '-x+1/2, -y+1/2, -z'
    'x+1/2, -y+1/2, z-1/2'
_cell_length_a     16.8429(3)
_cell_length_b     11.7890(2)
_cell_length_c     18.8309(3)
_cell_angle_alpha     90.00
_cell_angle_beta     91.737(2)
_cell_angle_gamma     90.00
_cell_volume     3737.36(11)
_cell_formula_units_Z     8
_cell_measurement_reflns_used     2541
_cell_measurement_theta_min     2.35
_cell_measurement_theta_max     22.58
_cell_measurement_temperature     298(2)
_exptl_crystal_description     block
_exptl_crystal_colour     colourless
_exptl_crystal_size_max     0.26
_exptl_crystal_size_mid     0.20
_exptl_crystal_size_min     0.10
_exptl_crystal_density_diffrn     1.357
_exptl_crystal_density_meas     ?
_exptl_crystal_density_method     'not measured'
_exptl_crystal_F_000     1584
_exptl_absorpt_coefficient_mu     0.229
_exptl_absorpt_correction_type     multi-scan
_exptl_absorpt_process_details     '(SADABS; Sheldrick, 1996)'
_exptl_absorpt_correction_T_min     0.9429
_exptl_absorpt_correction_T_max     0.9775
_exptl_special_details
;
;
_diffrn_ambient_temperature     298(2)
_diffrn_radiation_type     MoK\a
_diffrn_radiation_wavelength     0.71073
_diffrn_radiation_source     'fine-focus sealed tube'
_diffrn_radiation_monochromator     graphite
_diffrn_measurement_device_type     'Bruker SMART CCD area-detector'
_diffrn_measurement_method     '\f and \w'
_diffrn_detector_area_resol_mean     ?
_diffrn_reflns_number     10890
_diffrn_reflns_av_R_equivalents     0.0296
_diffrn_reflns_av_sigmaI/netI     0.0305
_diffrn_reflns_theta_min     2.11
_diffrn_reflns_theta_max     25.00
_diffrn_reflns_theta_full     25.00
_diffrn_measured_fraction_theta_max     0.997
_diffrn_measured_fraction_theta_full     0.997
_diffrn_reflns_limit_h_min     -20
_diffrn_reflns_limit_h_max     19
_diffrn_reflns_limit_k_min     -11
_diffrn_reflns_limit_k_max     14
_diffrn_reflns_limit_l_min     -22
_diffrn_reflns_limit_l_max     22
_diffrn_standards_number     ?
_diffrn_standards_interval_count     ?
_diffrn_standards_interval_time     ?
_diffrn_standards_decay_%     ?
_refine_special_details
;
Refinement of <i>F</i>^2^ against ALL reflections. The weighted <i>R</i>-factor
<i>wR</i> and goodness of fit <i>S</i> are based on <i>F</i>^2^, conventional
<i>R</i>-factors <i>R</i> are based on <i>F</i>, with <i>F</i> set to zero for
negative <i>F</i>^2^. The threshold expression of <i>F</i>^2^ >
\s(<i>F</i>^2^) is used only for calculating <i>R</i>-factors(gt) <i>etc</i>.
and is not relevant to the choice of reflections for refinement.
<i>R</i>-factors based on <i>F</i>^2^ are statistically about twice as large
as those based on <i>F</i>, and <i>R</i>- factors based on ALL data will be
even larger.
;
_reflns_number_total     3290
_reflns_number_gt     2697
_reflns_threshold_expression     I>2\s(I)
_refine_ls_structure_factor_coef     Fsqd
_refine_ls_matrix_type     full
_refine_ls_R_factor_all     0.0988
_refine_ls_R_factor_gt     0.0820
_refine_ls_wR_factor_gt     0.1793
_refine_ls_wR_factor_ref     0.1882
_refine_ls_goodness_of_fit_ref     1.201
_refine_ls_restrained_S_all     1.201
_refine_ls_number_reflns     3290
_refine_ls_number_parameters     246
_refine_ls_number_restraints     0
_refine_ls_hydrogen_treatment     constr
_refine_ls_weighting_scheme     calc
_refine_ls_weighting_details
          'calc w=1/[\s^2^(Fo^2^)+(0.064P)^2^+5.7684P] where P=(Fo^2^+2Fc^2^)/3'
_atom_sites_solution_hydrogens     geom
_atom_sites_solution_primary     direct
_atom_sites_solution_secondary     difmap
_refine_ls_shift/su_max     0.000
_refine_ls_shift/su_mean     0.000
_refine_diff_density_max     0.353
_refine_diff_density_min     -0.266
_refine_ls_extinction_method     none
_refine_ls_extinction_coef     ?
loop_
    _atom_type_symbol
    _atom_type_description
    _atom_type_scat_dispersion_real
    _atom_type_scat_dispersion_imag
    _atom_type_scat_source
    'C' 'C' 0.0033 0.0016
                         'International Tables Vol C Tables 4.2.6.8 and 6.1.1.4'
    'H' 'H' 0.0000 0.0000
                         'International Tables Vol C Tables 4.2.6.8 and 6.1.1.4'
    'N' 'N' 0.0061 0.0033
                         'International Tables Vol C Tables 4.2.6.8 and 6.1.1.4'
    'O' 'O' 0.0106 0.0060
                         'International Tables Vol C Tables 4.2.6.8 and 6.1.1.4'
    'Cl' 'Cl' 0.1484 0.1585
                         'International Tables Vol C Tables 4.2.6.8 and 6.1.1.4'
_computing_data_collection     'SMART (Bruker, 2001)'
_computing_cell_refinement     'SAINT (Bruker, 2001)'
_computing_data_reduction     'SAINT (Bruker, 2001)'
_computing_structure_solution     'SHELXS97 (Sheldrick, 2008)'
_computing_structure_refinement     'SHELXL97 (Sheldrick, 2008)'
_computing_molecular_graphics     'PLATON (Spek, 2009)'
_computing_publication_material     'SHELXTL (Sheldrick, 2008)'
loop_
    _atom_site_type_symbol
    _atom_site_label
    _atom_site_fract_x
    _atom_site_fract_y
    _atom_site_fract_z
    _atom_site_U_iso_or_equiv
    _atom_site_adp_type
    _atom_site_calc_flag
    _atom_site_refinement_flags
    _atom_site_occupancy
    _atom_site_disorder_assembly
    _atom_site_disorder_group
    C C1 -0.09358(19) 0.1023(3) 0.18512(17) 0.0439(8) Uani d . 1 . .
    C C2 -0.1566(2) 0.0468(3) 0.2139(2) 0.0642(11) Uani d . 1 . .
    H H2 -0.1984 0.0882 0.2319 0.077 Uiso calc R 1 . .
    C C3 -0.1583(3) -0.0702(3) 0.2161(2) 0.0737(12) Uani d . 1 . .
    H H3 -0.2009 -0.1075 0.2360 0.088 Uiso calc R 1 . .
    C C4 -0.0973(3) -0.1310(3) 0.1891(2) 0.0689(12) Uani d . 1 . .
    H H4 -0.0982 -0.2099 0.1903 0.083 Uiso calc R 1 . .
    C C5 -0.0348(3) -0.0757(3) 0.1601(2) 0.0673(11) Uani d . 1 . .
    H H5 0.0067 -0.1175 0.1417 0.081 Uiso calc R 1 . .
    C C6 -0.0322(2) 0.0415(3) 0.1578(2) 0.0560(10) Uani d . 1 . .
    H H6 0.0105 0.0785 0.1379 0.067 Uiso calc R 1 . .
    C C7 -0.06815(19) 0.4035(3) 0.17494(18) 0.0453(8) Uani d . 1 . .
    C C8 -0.03822(18) 0.2986(3) 0.16141(16) 0.0397(7) Uani d . 1 . .
    C C9 0.0704(2) 0.3664(3) 0.11400(18) 0.0462(8) Uani d . 1 . .
    C C10 -0.0258(2) 0.5037(3) 0.15489(19) 0.0510(9) Uani d . 1 . .
    C C11 0.16545(19) 0.2430(3) 0.06917(19) 0.0476(8) Uani d . 1 . .
    C C12 0.2136(2) 0.1916(3) 0.1182(2) 0.0666(11) Uani d . 1 . .
    H H12 0.2299 0.2299 0.1592 0.080 Uiso calc R 1 . .
    C C13 0.2380(3) 0.0818(4) 0.1064(2) 0.0727(12) Uani d . 1 . .
    H H13 0.2708 0.0449 0.1396 0.087 Uiso calc R 1 . .
    C C14 0.2136(2) 0.0283(3) 0.0458(2) 0.0618(11) Uani d . 1 . .
    C C15 0.1683(3) 0.0821(4) -0.0042(2) 0.0762(13) Uani d . 1 . .
    H H15 0.1541 0.0454 -0.0465 0.091 Uiso calc R 1 . .
    C C16 0.1431(2) 0.1920(4) 0.0077(2) 0.0687(11) Uani d . 1 . .
    H H16 0.1114 0.2299 -0.0260 0.082 Uiso calc R 1 . .
    C C17 0.1015(2) 0.5730(3) 0.1032(2) 0.0568(10) Uani d . 1 . .
    H H17 0.1501 0.5378 0.0864 0.068 Uiso calc R 1 . .
    C C18 0.1260(3) 0.6448(4) 0.1659(3) 0.0860(14) Uani d . 1 . .
    H H18A 0.0816 0.6893 0.1804 0.129 Uiso calc R 1 . .
    H H18B 0.1685 0.6943 0.1530 0.129 Uiso calc R 1 . .
    H H18C 0.1436 0.5968 0.2044 0.129 Uiso calc R 1 . .
    C C19 0.0657(3) 0.6376(4) 0.0409(3) 0.0867(14) Uani d . 1 . .
    H H19A 0.0589 0.5875 0.0010 0.130 Uiso calc R 1 . .
    H H19B 0.1005 0.6987 0.0287 0.130 Uiso calc R 1 . .
    H H19C 0.0151 0.6678 0.0534 0.130 Uiso calc R 1 . .
    Cl Cl1 0.24101(10) -0.11289(10) 0.03223(8) 0.1080(6) Uani d . 1 . .
    N N1 -0.09221(15) 0.2236(2) 0.18491(14) 0.0435(7) Uani d . 1 . .
    N N2 -0.15423(17) 0.2844(3) 0.21305(17) 0.0555(8) Uani d . 1 . .
    N N3 -0.13910(18) 0.3917(3) 0.20656(17) 0.0562(8) Uani d . 1 . .
    N N4 0.03181(15) 0.2756(2) 0.13053(15) 0.0451(7) Uani d . 1 . .
    N N5 0.04809(16) 0.4770(2) 0.12434(15) 0.0470(7) Uani d . 1 . .
    O O1 -0.04809(17) 0.6008(2) 0.16009(17) 0.0747(9) Uani d . 1 . .
    O O2 0.14044(14) 0.35551(19) 0.08206(14) 0.0595(7) Uani d . 1 . .
loop_
    _atom_site_aniso_label
    _atom_site_aniso_U_11
    _atom_site_aniso_U_22
    _atom_site_aniso_U_33
    _atom_site_aniso_U_12
    _atom_site_aniso_U_13
    _atom_site_aniso_U_23
    C1 0.0430(18) 0.0388(19) 0.0495(19) 0.0002(15) -0.0048(15) -0.0037(15)
    C2 0.058(2) 0.051(2) 0.084(3) -0.0023(19) 0.011(2) -0.005(2)
    C3 0.084(3) 0.048(2) 0.091(3) -0.017(2) 0.020(3) -0.002(2)
    C4 0.095(3) 0.034(2) 0.077(3) -0.002(2) -0.004(2) 0.0014(19)
    C5 0.073(3) 0.042(2) 0.087(3) 0.013(2) 0.003(2) -0.003(2)
    C6 0.053(2) 0.041(2) 0.074(3) 0.0024(17) 0.0059(18) 0.0014(18)
    C7 0.0420(18) 0.0389(19) 0.055(2) 0.0124(15) 0.0036(15) -0.0041(15)
    C8 0.0373(17) 0.0401(19) 0.0417(17) 0.0047(14) 0.0002(14) -0.0037(14)
    C9 0.0433(19) 0.042(2) 0.053(2) 0.0054(15) 0.0015(15) 0.0000(16)
    C10 0.055(2) 0.0335(19) 0.064(2) 0.0098(16) -0.0051(17) -0.0073(16)
    C11 0.0412(18) 0.041(2) 0.062(2) 0.0016(15) 0.0164(16) 0.0024(17)
    C12 0.075(3) 0.056(2) 0.069(3) 0.010(2) -0.004(2) -0.010(2)
    C13 0.081(3) 0.069(3) 0.069(3) 0.029(2) 0.000(2) 0.008(2)
    C14 0.066(2) 0.051(2) 0.070(3) 0.0115(19) 0.026(2) 0.001(2)
    C15 0.085(3) 0.074(3) 0.070(3) 0.008(2) -0.001(2) -0.025(2)
    C16 0.066(3) 0.070(3) 0.070(3) 0.024(2) -0.006(2) -0.006(2)
    C17 0.057(2) 0.0365(19) 0.077(3) -0.0035(17) 0.0037(19) 0.0052(18)
    C18 0.091(3) 0.068(3) 0.098(3) -0.026(3) -0.012(3) 0.003(3)
    C19 0.098(4) 0.073(3) 0.089(3) -0.009(3) -0.005(3) 0.020(3)
    Cl1 0.1354(12) 0.0544(8) 0.1367(12) 0.0263(7) 0.0429(10) -0.0117(7)
    N1 0.0396(15) 0.0378(15) 0.0533(16) 0.0061(12) 0.0041(12) -0.0042(12)
    N2 0.0470(17) 0.0483(19) 0.072(2) 0.0101(14) 0.0133(15) 0.0009(15)
    N3 0.0543(18) 0.0444(19) 0.071(2) 0.0108(14) 0.0119(15) -0.0055(15)
    N4 0.0434(16) 0.0315(15) 0.0606(17) 0.0021(12) 0.0067(13) 0.0009(13)
    N5 0.0459(16) 0.0328(15) 0.0624(18) 0.0066(12) 0.0040(13) -0.0031(13)
    O1 0.0739(19) 0.0358(15) 0.116(2) 0.0105(13) 0.0193(17) -0.0094(14)
    O2 0.0534(15) 0.0370(14) 0.0896(19) 0.0029(11) 0.0258(13) 0.0010(12)
_geom_special_details
;
All e.s.d.'s (except the e.s.d. in the dihedral angle between two l.s. planes)
are estimated using the full covariance matrix. The cell e.s.d.'s are taken
into account individually in the estimation of e.s.d.'s in distances, angles
and torsion angles; correlations between e.s.d.'s in cell parameters are only
used when they are defined by crystal symmetry. An approximate (isotropic)
treatment of cell e.s.d.'s is used for estimating e.s.d.'s involving l.s.
planes.
;
loop_
    _geom_bond_atom_site_label_1
    _geom_bond_atom_site_label_2
    _geom_bond_site_symmetry_2
    _geom_bond_distance
    _geom_bond_publ_flag
    C1 C6 . 1.371(5) ?
    C1 C2 . 1.372(5) ?
    C1 N1 . 1.431(4) ?
    C2 C3 . 1.380(5) ?
    C2 H2 . 0.9300 ?
    C3 C4 . 1.365(6) ?
    C3 H3 . 0.9300 ?
    C4 C5 . 1.366(6) ?
    C4 H4 . 0.9300 ?
    C5 C6 . 1.383(5) ?
    C5 H5 . 0.9300 ?
    C6 H6 . 0.9300 ?
    C7 N3 . 1.358(4) ?
    C7 C8 . 1.362(4) ?
    C7 C10 . 1.436(5) ?
    C8 N1 . 1.352(4) ?
    C8 N4 . 1.358(4) ?
    C9 N4 . 1.296(4) ?
    C9 O2 . 1.346(4) ?
    C9 N5 . 1.372(4) ?
    C10 O1 . 1.210(4) ?
    C10 N5 . 1.422(4) ?
    C11 C16 . 1.348(5) ?
    C11 C12 . 1.353(5) ?
    C11 O2 . 1.414(4) ?
    C12 C13 . 1.378(6) ?
    C12 H12 . 0.9300 ?
    C13 C14 . 1.357(6) ?
    C13 H13 . 0.9300 ?
    C14 C15 . 1.352(6) ?
    C14 Cl1 . 1.749(4) ?
    C15 C16 . 1.384(6) ?
    C15 H15 . 0.9300 ?
    C16 H16 . 0.9300 ?
    C17 C18 . 1.500(6) ?
    C17 N5 . 1.506(4) ?
    C17 C19 . 1.509(6) ?
    C17 H17 . 0.9800 ?
    C18 H18A . 0.9600 ?
    C18 H18B . 0.9600 ?
    C18 H18C . 0.9600 ?
    C19 H19A . 0.9600 ?
    C19 H19B . 0.9600 ?
    C19 H19C . 0.9600 ?
    N1 N2 . 1.385(4) ?
    N2 N3 . 1.297(4) ?
loop_
    _geom_angle_atom_site_label_1
    _geom_angle_atom_site_label_2
    _geom_angle_atom_site_label_3
    _geom_angle_site_symmetry_1
    _geom_angle_site_symmetry_3
    _geom_angle
    _geom_angle_publ_flag
    C6 C1 C2 . . 120.0(3) ?
    C6 C1 N1 . . 120.6(3) ?
    C2 C1 N1 . . 119.4(3) ?
    C1 C2 C3 . . 120.4(4) ?
    C1 C2 H2 . . 119.8 ?
    C3 C2 H2 . . 119.8 ?
    C4 C3 C2 . . 119.8(4) ?
    C4 C3 H3 . . 120.1 ?
    C2 C3 H3 . . 120.1 ?
    C3 C4 C5 . . 119.8(4) ?
    C3 C4 H4 . . 120.1 ?
    C5 C4 H4 . . 120.1 ?
    C4 C5 C6 . . 120.9(4) ?
    C4 C5 H5 . . 119.5 ?
    C6 C5 H5 . . 119.5 ?
    C1 C6 C5 . . 119.1(4) ?
    C1 C6 H6 . . 120.5 ?
    C5 C6 H6 . . 120.5 ?
    N3 C7 C8 . . 109.0(3) ?
    N3 C7 C10 . . 130.5(3) ?
    C8 C7 C10 . . 120.5(3) ?
    N1 C8 N4 . . 127.7(3) ?
    N1 C8 C7 . . 106.0(3) ?
    N4 C8 C7 . . 126.3(3) ?
    N4 C9 O2 . . 118.8(3) ?
    N4 C9 N5 . . 127.5(3) ?
    O2 C9 N5 . . 113.7(3) ?
    O1 C10 N5 . . 121.3(3) ?
    O1 C10 C7 . . 126.9(3) ?
    N5 C10 C7 . . 111.8(3) ?
    C16 C11 C12 . . 122.1(4) ?
    C16 C11 O2 . . 119.3(3) ?
    C12 C11 O2 . . 118.6(3) ?
    C11 C12 C13 . . 119.1(4) ?
    C11 C12 H12 . . 120.4 ?
    C13 C12 H12 . . 120.4 ?
    C14 C13 C12 . . 119.2(4) ?
    C14 C13 H13 . . 120.4 ?
    C12 C13 H13 . . 120.4 ?
    C15 C14 C13 . . 121.2(4) ?
    C15 C14 Cl1 . . 119.4(3) ?
    C13 C14 Cl1 . . 119.4(3) ?
    C14 C15 C16 . . 119.7(4) ?
    C14 C15 H15 . . 120.2 ?
    C16 C15 H15 . . 120.2 ?
    C11 C16 C15 . . 118.6(4) ?
    C11 C16 H16 . . 120.7 ?
    C15 C16 H16 . . 120.7 ?
    C18 C17 N5 . . 111.7(3) ?
    C18 C17 C19 . . 114.9(4) ?
    N5 C17 C19 . . 111.0(3) ?
    C18 C17 H17 . . 106.2 ?
    N5 C17 H17 . . 106.2 ?
    C19 C17 H17 . . 106.2 ?
    C17 C18 H18A . . 109.5 ?
    C17 C18 H18B . . 109.5 ?
    H18A C18 H18B . . 109.5 ?
    C17 C18 H18C . . 109.5 ?
    H18A C18 H18C . . 109.5 ?
    H18B C18 H18C . . 109.5 ?
    C17 C19 H19A . . 109.5 ?
    C17 C19 H19B . . 109.5 ?
    H19A C19 H19B . . 109.5 ?
    C17 C19 H19C . . 109.5 ?
    H19A C19 H19C . . 109.5 ?
    H19B C19 H19C . . 109.5 ?
    C8 N1 N2 . . 108.0(3) ?
    C8 N1 C1 . . 131.7(3) ?
    N2 N1 C1 . . 120.2(3) ?
    N3 N2 N1 . . 108.4(3) ?
    N2 N3 C7 . . 108.6(3) ?
    C9 N4 C8 . . 112.7(3) ?
    C9 N5 C10 . . 121.0(3) ?
    C9 N5 C17 . . 120.5(3) ?
    C10 N5 C17 . . 118.5(3) ?
    C9 O2 C11 . . 115.8(3) ?
loop_
    _geom_torsion_atom_site_label_1
    _geom_torsion_atom_site_label_2
    _geom_torsion_atom_site_label_3
    _geom_torsion_atom_site_label_4
    _geom_torsion_site_symmetry_1
    _geom_torsion_site_symmetry_2
    _geom_torsion_site_symmetry_3
    _geom_torsion_site_symmetry_4
    _geom_torsion
    _geom_torsion_publ_flag
    C6 C1 C2 C3 . . . . 0.7(6) ?
    N1 C1 C2 C3 . . . . -178.5(4) ?
    C1 C2 C3 C4 . . . . -0.6(7) ?
    C2 C3 C4 C5 . . . . 0.2(7) ?
    C3 C4 C5 C6 . . . . 0.1(7) ?
    C2 C1 C6 C5 . . . . -0.4(5) ?
    N1 C1 C6 C5 . . . . 178.7(3) ?
    C4 C5 C6 C1 . . . . 0.0(6) ?
    N3 C7 C8 N1 . . . . 0.3(4) ?
    C10 C7 C8 N1 . . . . -178.6(3) ?
    N3 C7 C8 N4 . . . . -179.7(3) ?
    C10 C7 C8 N4 . . . . 1.4(5) ?
    N3 C7 C10 O1 . . . . -3.4(6) ?
    C8 C7 C10 O1 . . . . 175.3(4) ?
    N3 C7 C10 N5 . . . . 178.6(3) ?
    C8 C7 C10 N5 . . . . -2.7(5) ?
    C16 C11 C12 C13 . . . . -2.7(6) ?
    O2 C11 C12 C13 . . . . 179.7(3) ?
    C11 C12 C13 C14 . . . . 0.4(6) ?
    C12 C13 C14 C15 . . . . 2.5(7) ?
    C12 C13 C14 Cl1 . . . . -177.4(3) ?
    C13 C14 C15 C16 . . . . -3.1(7) ?
    Cl1 C14 C15 C16 . . . . 176.8(3) ?
    C12 C11 C16 C15 . . . . 2.2(6) ?
    O2 C11 C16 C15 . . . . 179.8(4) ?
    C14 C15 C16 C11 . . . . 0.7(7) ?
    N4 C8 N1 N2 . . . . 179.5(3) ?
    C7 C8 N1 N2 . . . . -0.5(3) ?
    N4 C8 N1 C1 . . . . 0.0(6) ?
    C7 C8 N1 C1 . . . . -180.0(3) ?
    C6 C1 N1 C8 . . . . -0.1(5) ?
    C2 C1 N1 C8 . . . . 179.0(3) ?
    C6 C1 N1 N2 . . . . -179.6(3) ?
    C2 C1 N1 N2 . . . . -0.4(5) ?
    C8 N1 N2 N3 . . . . 0.4(4) ?
    C1 N1 N2 N3 . . . . -180.0(3) ?
    N1 N2 N3 C7 . . . . -0.2(4) ?
    C8 C7 N3 N2 . . . . -0.1(4) ?
    C10 C7 N3 N2 . . . . 178.8(4) ?
    O2 C9 N4 C8 . . . . -179.1(3) ?
    N5 C9 N4 C8 . . . . 0.0(5) ?
    N1 C8 N4 C9 . . . . -179.9(3) ?
    C7 C8 N4 C9 . . . . 0.1(5) ?
    N4 C9 N5 C10 . . . . -1.6(5) ?
    O2 C9 N5 C10 . . . . 177.5(3) ?
    N4 C9 N5 C17 . . . . 178.6(3) ?
    O2 C9 N5 C17 . . . . -2.3(4) ?
    O1 C10 N5 C9 . . . . -175.3(3) ?
    C7 C10 N5 C9 . . . . 2.8(4) ?
    O1 C10 N5 C17 . . . . 4.4(5) ?
    C7 C10 N5 C17 . . . . -177.4(3) ?
    C18 C17 N5 C9 . . . . -119.2(4) ?
    C19 C17 N5 C9 . . . . 111.3(4) ?
    C18 C17 N5 C10 . . . . 61.1(4) ?
    C19 C17 N5 C10 . . . . -68.5(4) ?
    N4 C9 O2 C11 . . . . 0.2(5) ?
    N5 C9 O2 C11 . . . . -179.0(3) ?
    C16 C11 O2 C9 . . . . 89.1(4) ?
    C12 C11 O2 C9 . . . . -93.2(4) ?
loop_
    _geom_hbond_atom_site_label_D
    _geom_hbond_atom_site_label_H
    _geom_hbond_atom_site_label_A
    _geom_hbond_site_symmetry_A
    _geom_hbond_distance_DH
    _geom_hbond_distance_HA
    _geom_hbond_distance_DA
    _geom_hbond_angle_DHA
    _geom_hbond_publ_flag
    C17 H17 O2 . 0.98 2.16 2.679(4) 111.7 y
    C6 H6 N4 . 0.93 2.36 3.013(4) 127.4 y
    C4 H4 O1 1_545 0.93 2.46 3.317(5) 153.5 y
