# Supplementary material for: 5-(4-Chloro­phen­oxy)-6-isopropyl-3-phenyl-3H-1,2,3-triazolo[4,5-d]pyrimidin-7(6H)-one
Source: Acta Crystallogr Sect E Struct Rep Online. 2009 Sep 30;65(Pt 10):o2583–4. doi: 10.1107/S160053680903788X (PMC2970466; doi:10.1107/S160053680903788X)
Supplement: Supplementary file 2 [file e-65-o2583-Isup2.hkl]

# 
# h,k,l, Fc-squared, Fo-squared, sigma(Fo-squared) and status flag 
# 
data_I
_shelx_title ' zeng11 in C2/c' 
_shelx_refln_list_code          4 
_shelx_F_calc_maximum      704.08 
_exptl_crystal_F_000      1584.00 
_reflns_d_resolution_high  0.8408 
 
loop_ 
 _symmetry_equiv_pos_as_xyz 
 'x, y, z' 
 '-x, y, -z+1/2' 
 'x+1/2, y+1/2, z' 
 '-x+1/2, y+1/2, -z+1/2' 
 '-x, -y, -z' 
 'x, -y, z-1/2' 
 '-x+1/2, -y+1/2, -z' 
 'x+1/2, -y+1/2, z-1/2' 
 
_cell_length_a    16.8429 
_cell_length_b    11.7890 
_cell_length_c    18.8309 
_cell_angle_alpha  90.000 
_cell_angle_beta   91.737 
_cell_angle_gamma  90.000 
 
_shelx_F_squared_multiplier     1.000 
 
loop_ 
 _refln_index_h 
 _refln_index_k 
 _refln_index_l 
 _refln_F_squared_calc 
 _refln_F_squared_meas 
 _refln_F_squared_sigma 
 _refln_observed_status 
   2   0   0     6331.50     6983.84     74.97 o 
   4   0   0     4479.03     5738.16     78.44 o 
   6   0   0     1859.00     1723.71     46.23 o 
   8   0   0      127.25       76.30     14.63 o 
  10   0   0    20929.93    21687.92    465.16 o 
  12   0   0        9.77       22.30     12.82 o 
  14   0   0       58.81       59.16     19.69 o 
  16   0   0     2782.64     2525.83     96.70 o 
  18   0   0      187.15      170.01     32.13 o 
  20   0   0       45.17       85.39     31.90 o 
   1   1   0    14416.00    16297.60    151.60 o 
   3   1   0    23404.47    23937.10    173.73 o 
   5   1   0    19209.71    21056.66    150.83 o 
   7   1   0       48.07       52.32      7.92 o 
   9   1   0     4173.82     4542.36     68.20 o 
  11   1   0     1554.88     1416.55     40.62 o 
  13   1   0      465.68      469.32     24.44 o 
  15   1   0     1461.43     1429.11     46.09 o 
  17   1   0       84.63       75.08     16.08 o 
  19   1   0       15.70       56.67     16.44 o 
   0   2   0     4742.43     5659.12     68.94 o 
   2   2   0      461.44      348.73     12.12 o 
   4   2   0    12983.00    13164.90     82.15 o 
   6   2   0      303.12      272.16     11.32 o 
   8   2   0      138.93      177.31     13.46 o 
  10   2   0      292.85      340.09     19.05 o 
  12   2   0      267.32      310.73     21.82 o 
  14   2   0       57.80       91.57     12.92 o 
  16   2   0      125.30      126.29     15.85 o 
  18   2   0       28.04       69.32     22.65 o 
   1   3   0    10231.76    11050.39     96.77 o 
   3   3   0     1247.38     1164.16     18.43 o 
   5   3   0        4.51       11.72      3.17 o 
   7   3   0     3834.09     4177.24     46.44 o 
   9   3   0     3832.01     3841.82     56.03 o 
  11   3   0     1407.65     1479.32     36.95 o 
  13   3   0       42.94       31.52      9.04 o 
  15   3   0      259.05      379.86     31.39 o 
  17   3   0       59.84       82.06     19.17 o 
  19   3   0       33.49       57.92     23.61 o 
   0   4   0    27935.86    30312.79    287.65 o 
   2   4   0     4272.82     4042.56     51.09 o 
   4   4   0     2261.66     2292.47     38.12 o 
   6   4   0    16403.38    17047.12    120.63 o 
   8   4   0     2336.93     2031.21     35.10 o 
  10   4   0      652.62      601.60     25.10 o 
  12   4   0      294.88      346.30     24.17 o 
  14   4   0      816.37      607.67     38.29 o 
  16   4   0     1371.61     1435.41     68.73 o 
  18   4   0       66.80       80.16     21.77 o 
   1   5   0      296.24      324.40     14.51 o 
   3   5   0     3201.66     3365.00     57.56 o 
   5   5   0     5287.31     5911.32     78.21 o 
   7   5   0      729.93      821.76     19.99 o 
   9   5   0       34.65       33.99     10.50 o 
  11   5   0       11.66       32.92     11.87 o 
  13   5   0      331.82      350.49     35.59 o 
  15   5   0     1941.34     1719.34     67.04 o 
  17   5   0       13.93       35.00     14.75 o 
   0   6   0    16654.16    20963.12    239.97 o 
   2   6   0      555.05      633.03     28.28 o 
   4   6   0        1.57        8.51      5.78 o 
   6   6   0      669.29      608.83     23.07 o 
   8   6   0       18.95       36.41      9.14 o 
  10   6   0      487.68      483.70     34.46 o 
  12   6   0     2097.63     1896.76     65.31 o 
  14   6   0      525.55      551.16     41.84 o 
  16   6   0      128.31      111.11     27.85 o 
  18   6   0       22.65       35.30     19.03 o 
   1   7   0     3094.49     3229.21     64.47 o 
   3   7   0     1228.70     1119.46     38.80 o 
   5   7   0       20.70       43.03      8.28 o 
   7   7   0      691.27      758.25     36.10 o 
   9   7   0      398.84      449.30     36.72 o 
  11   7   0       24.53       73.06     17.06 o 
  13   7   0      336.85      292.29     32.68 o 
  15   7   0       40.33       81.98     23.86 o 
  17   7   0       14.39       44.12     19.70 o 
   0   8   0     3627.33     3237.97     86.39 o 
   2   8   0        3.84       17.90      7.00 o 
   4   8   0       83.17      119.01     14.17 o 
   6   8   0     1734.05     1636.42     55.84 o 
   8   8   0       14.98       36.94     13.19 o 
  10   8   0       94.95      140.07     22.58 o 
  12   8   0      205.96      194.57     26.46 o 
  14   8   0       37.45       51.42     18.82 o 
  16   8   0       82.77      134.53     58.41 o 
   1   9   0     2540.68     2366.57     55.69 o 
   3   9   0      831.67      903.17     33.59 o 
   5   9   0     1521.55     1206.46     48.50 o 
   7   9   0      790.90      863.14     67.37 o 
   9   9   0     2304.42     2124.87     69.64 o 
  11   9   0     1229.16      965.09     48.00 o 
  13   9   0       38.73       67.83     20.50 o 
  15   9   0        4.82       40.23     20.54 o 
   0  10   0     2041.22     2020.50     86.32 o 
   2  10   0        6.92       27.13     13.08 o 
   4  10   0     1414.90     1355.27     53.08 o 
   6  10   0     1108.40     1022.63     47.17 o 
   8  10   0       10.89       25.95     11.77 o 
  10  10   0      194.45      264.18     40.44 o 
  12  10   0       12.15       35.04     21.11 o 
  14  10   0       39.87        0.00     19.47 o 
   1  11   0      106.23      122.46     20.46 o 
   3  11   0      170.94      193.25     25.03 o 
   5  11   0        0.23       24.36     12.75 o 
   7  11   0      278.09      290.82     32.52 o 
   9  11   0       35.01      105.84     28.85 o 
  11  11   0       47.36       74.55     22.11 o 
   0  12   0      542.99      552.66     82.10 o 
   2  12   0       60.32       71.30     16.35 o 
   4  12   0       11.52       42.21     19.57 o 
   6  12   0       55.44      106.82     19.70 o 
   8  12   0       21.69       85.89     43.87 o 
  10  12   0       33.49       73.51     25.30 o 
   1  13   0       98.36      128.20     27.03 o 
   3  13   0       12.74       53.38     26.74 o 
   5  13   0       25.95       88.31     23.63 o 
   7  13   0        5.34       57.24     29.09 o 
   0  14   0       10.50       22.05     25.80 o 
 -19   1   1       38.04       65.00     20.65 o 
 -17   1   1      431.39      406.33     45.35 o 
 -15   1   1      443.92      446.26     28.67 o 
 -13   1   1     1521.45     1388.39     43.41 o 
 -11   1   1      209.62      254.83     21.68 o 
  -9   1   1     2760.81     3053.91     63.44 o 
  -7   1   1     5965.44     5912.31     69.06 o 
  -5   1   1    11533.29    11817.93     96.13 o 
  -3   1   1     4905.69     5817.16     50.97 o 
  -1   1   1     7740.22     8725.30    129.49 o 
   1   1   1    32714.41    37593.36    259.58 o 
   3   1   1     1179.71     1375.73     32.17 o 
   5   1   1     4944.65     5266.69     51.48 o 
   7   1   1     7698.57     7305.60     70.87 o 
   9   1   1        0.57       20.58      5.94 o 
  11   1   1      179.30      218.81     17.68 o 
  13   1   1       49.91       65.48     12.56 o 
  15   1   1        1.76       35.26     11.98 o 
  17   1   1      562.57      666.45     36.62 o 
  19   1   1        2.54       39.87     19.80 o 
 -18   2   1      102.88      179.68     31.39 o 
 -16   2   1       29.40       36.73     16.67 o 
 -14   2   1      408.30      439.08     31.06 o 
 -12   2   1      156.19      180.98     17.03 o 
 -10   2   1     4092.27     4454.55     62.21 o 
  -8   2   1        0.71       11.53      6.24 o 
  -6   2   1      328.91      350.57     14.32 o 
  -4   2   1     3355.28     3428.17     32.91 o 
  -2   2   1    11890.47    12777.80     82.53 o 
   0   2   1     2971.02     2995.68     32.36 o 
   2   2   1     3972.62     3884.17     53.65 o 
   6   2   1     3653.62     3629.09     45.59 o 
   8   2   1        3.58       19.60      5.45 o 
  10   2   1     1222.06     1240.88     31.83 o 
  12   2   1       85.71      121.98     13.86 o 
  14   2   1      435.03      472.44     28.29 o 
  16   2   1       85.98       74.63     17.02 o 
  18   2   1       39.34       84.99     18.49 o 
 -19   3   1       34.87       36.99     21.77 o 
 -17   3   1      100.51      146.00     28.85 o 
 -15   3   1     1101.86     1148.44     43.76 o 
 -13   3   1     1350.80     1221.25     36.04 o 
 -11   3   1       48.58       66.51      9.01 o 
  -9   3   1     1006.10      771.79     21.07 o 
  -7   3   1     3794.71     3388.59     41.09 o 
  -5   3   1       15.73       56.58      5.46 o 
  -3   3   1     2038.21     1979.61     26.25 o 
  -1   3   1      463.97      501.48     14.05 o 
   1   3   1    24506.70    27011.51    178.44 o 
   3   3   1      664.64      718.76     23.70 o 
   5   3   1     2257.65     2216.69     38.43 o 
   7   3   1     1947.10     1754.48     38.20 o 
   9   3   1       26.38       26.85      7.79 o 
  11   3   1       26.64       22.80      7.61 o 
  13   3   1        3.00       15.73     11.92 o 
  15   3   1      786.50      782.47     40.50 o 
  17   3   1       44.17      109.30     27.15 o 
  19   3   1       86.18       89.71     20.32 o 
 -18   4   1       93.83       67.81     25.81 o 
 -16   4   1      296.05      269.09     32.00 o 
 -14   4   1      519.93      563.02     32.19 o 
 -12   4   1       59.50       72.11     13.65 o 
 -10   4   1      180.47      183.73     13.54 o 
  -8   4   1      891.62      841.01     20.70 o 
  -6   4   1     1141.22     1356.94     28.18 o 
  -4   4   1     1064.07     1113.42     20.54 o 
  -2   4   1      317.13      332.56     12.80 o 
   0   4   1     2740.34     3053.03     42.60 o 
   2   4   1     1419.58     1475.61     29.92 o 
   4   4   1       56.18       99.28     10.58 o 
   6   4   1       26.13       37.68      7.29 o 
   8   4   1      123.80      137.47     11.02 o 
  10   4   1      528.12      508.81     24.45 o 
  12   4   1       21.18       48.85     16.51 o 
  14   4   1        6.80       38.93     18.58 o 
  16   4   1      281.14      340.42     75.70 o 
  18   4   1        3.07       22.61     18.78 o 
 -17   5   1       63.79       97.08     61.69 o 
 -15   5   1      227.77      179.46     40.86 o 
 -13   5   1      158.10      191.45     26.51 o 
 -11   5   1        0.16       13.61      9.14 o 
  -9   5   1      214.16      235.32     23.43 o 
  -7   5   1     1561.79     1676.05     29.95 o 
  -5   5   1     1958.71     1846.47     36.18 o 
  -3   5   1     4588.84     4830.16     61.03 o 
  -1   5   1      199.26      310.94     14.84 o 
   1   5   1    12846.74    14089.65    122.26 o 
   3   5   1     2972.76     3058.85     49.15 o 
   5   5   1     3293.10     3345.55     54.10 o 
   7   5   1      367.76      419.49     20.78 o 
   9   5   1       85.76      198.55     18.98 o 
  11   5   1       84.77       92.01     13.49 o 
  13   5   1        3.35       35.01     11.89 o 
  15   5   1      677.58      681.94     44.40 o 
  17   5   1      178.50      164.12     27.62 o 
 -18   6   1        3.86       58.70     20.17 o 
 -16   6   1        0.21       40.59     18.54 o 
 -14   6   1      158.96      133.35     22.58 o 
 -12   6   1     2447.66     2282.95     71.91 o 
 -10   6   1       44.60       32.33     10.40 o 
  -8   6   1     1541.09     1386.17     47.98 o 
  -6   6   1     1379.33     1333.06     33.23 o 
  -4   6   1     1255.53     1426.51     33.73 o 
  -2   6   1     7944.75     9071.22    138.68 o 
   0   6   1     1646.43     1612.01     36.72 o 
   2   6   1       22.23       17.37      6.14 o 
   4   6   1     8457.69     9276.74    163.06 o 
   6   6   1      669.18      561.98     23.04 o 
   8   6   1        4.64       26.51      7.96 o 
  10   6   1     1707.61     1713.14     69.60 o 
  12   6   1       40.54       59.58     14.53 o 
  14   6   1      917.05      998.98     50.46 o 
  16   6   1       10.79       38.18     14.52 o 
  18   6   1       20.85       49.60     48.32 o 
 -17   7   1       49.12       73.89     21.74 o 
 -15   7   1      191.13      188.85     64.74 o 
 -13   7   1       52.73       75.31     24.58 o 
 -11   7   1      632.35      600.69     44.34 o 
  -9   7   1      311.66      298.88     29.82 o 
  -7   7   1     2100.65     1854.05     57.27 o 
  -5   7   1        8.49       23.63      6.31 o 
  -3   7   1     6594.69     6236.02     87.96 o 
  -1   7   1     2408.86     2378.29     49.16 o 
   1   7   1     5338.33     5467.20     77.56 o 
   3   7   1      483.53      382.37     20.81 o 
   5   7   1     4887.11     4793.52    105.30 o 
   7   7   1     3553.85     3273.33     62.23 o 
   9   7   1       66.39       72.72     16.22 o 
  11   7   1     1197.55     1162.22     51.42 o 
  13   7   1     1082.80     1080.14     52.96 o 
  15   7   1        3.33       20.26     21.36 o 
  17   7   1       31.07       57.13     19.96 o 
 -16   8   1       12.50        0.00     22.99 o 
 -14   8   1       39.75      110.87     25.77 o 
 -12   8   1      645.07      622.38     65.35 o 
 -10   8   1     1013.84      943.38     53.94 o 
  -8   8   1     1682.37     1534.39     54.45 o 
  -6   8   1     1424.44     1168.71     50.66 o 
  -4   8   1       13.24        2.59      7.79 o 
  -2   8   1      498.69      455.98     24.22 o 
   0   8   1      422.99      371.34     23.17 o 
   2   8   1      958.49      909.43     38.94 o 
   4   8   1      315.72      283.84     22.55 o 
   6   8   1     3022.39     2730.86     72.28 o 
   8   8   1      361.61      425.99     36.79 o 
  10   8   1      528.58      500.28     37.91 o 
  12   8   1        5.09       30.99     13.01 o 
  14   8   1       23.64       33.61     15.02 o 
  16   8   1        0.32       54.14     34.48 o 
 -15   9   1       13.63       31.85     20.52 o 
 -13   9   1        5.14        0.00     21.35 o 
 -11   9   1       24.35       75.54     22.72 o 
  -9   9   1      479.67      460.85     38.98 o 
  -7   9   1      102.52      115.57     20.10 o 
  -5   9   1       92.30      142.32     20.68 o 
  -3   9   1      359.52      499.49     37.41 o 
  -1   9   1       88.65      159.73     18.07 o 
   1   9   1      532.58      538.60     26.09 o 
   3   9   1      944.37      825.71     32.47 o 
   5   9   1       36.69       32.82     12.44 o 
   7   9   1       32.61       74.21     17.27 o 
   9   9   1      983.53     1147.68     50.94 o 
  11   9   1       50.21       69.98     16.45 o 
  13   9   1        0.54       28.61     17.90 o 
  15   9   1       12.17       19.66     28.15 o 
 -14  10   1       30.46       71.95     26.04 o 
 -12  10   1        1.35       40.01     19.07 o 
 -10  10   1      571.05      641.01     65.35 o 
  -8  10   1        0.07        0.00     12.63 o 
  -6  10   1      969.28      792.90     46.12 o 
  -4  10   1      315.46      266.01     30.10 o 
  -2  10   1      991.36      878.17     42.85 o 
   0  10   1      451.33      578.24     28.49 o 
   2  10   1      625.58      627.46     29.59 o 
   4  10   1      267.78      278.40     30.39 o 
   6  10   1      128.62      175.28     24.63 o 
   8  10   1       16.13       31.11     14.78 o 
  10  10   1       88.05      147.81     25.47 o 
  12  10   1       17.93        0.00     15.91 o 
 -11  11   1      472.43      554.10    103.21 o 
  -9  11   1      143.78      202.42     34.52 o 
  -7  11   1       88.59      134.85     27.11 o 
  -5  11   1       43.75       84.00     16.82 o 
  -3  11   1      785.93      848.20     47.87 o 
  -1  11   1     3100.06     2981.06     83.68 o 
   1  11   1       35.85       28.23     11.73 o 
   3  11   1      294.13      378.19     36.14 o 
   5  11   1      106.77      189.96     26.27 o 
   7  11   1       98.67      148.20     31.31 o 
   9  11   1      480.85      536.89     50.91 o 
  11  11   1       66.53       75.65     28.15 o 
 -10  12   1       16.63       74.96     22.20 o 
  -8  12   1       14.13       46.92     19.24 o 
  -6  12   1      220.00      231.66     37.07 o 
  -4  12   1      325.71      313.96     34.04 o 
  -2  12   1        1.49       28.67     14.60 o 
   0  12   1       37.43       38.71     19.90 o 
   2  12   1       47.13       30.89     26.04 o 
   4  12   1        5.03       21.37     25.04 o 
   6  12   1       48.29       57.45     15.52 o 
   8  12   1        5.99       33.65     18.21 o 
  10  12   1       28.46       38.80     19.44 o 
  -7  13   1      382.00      509.05     58.03 o 
  -5  13   1       88.10      196.03     34.57 o 
  -3  13   1       72.30      117.51     22.04 o 
  -1  13   1        8.59       41.46     36.83 o 
   1  13   1        2.42        0.00     16.55 o 
   3  13   1       31.33       15.97     31.67 o 
   5  13   1       58.16       69.23     17.18 o 
   7  13   1       29.36       65.27     23.44 o 
   0  14   1       28.84       52.89     23.72 o 
 -18   0   2      495.46      636.17     84.45 o 
 -16   0   2      510.29      561.60     46.90 o 
 -14   0   2       83.01       70.52     20.16 o 
 -12   0   2      814.16      860.34     44.84 o 
 -10   0   2      131.60      225.31     33.31 o 
  -8   0   2      331.22      287.43     20.83 o 
  -6   0   2     4206.83     4212.38     97.11 o 
  -4   0   2      137.72       77.94     10.45 o 
  -2   0   2    48848.34    52836.91    683.09 o 
   0   0   2     2641.16     3329.74     64.04 o 
   2   0   2    60725.55    59794.25    489.31 o 
   4   0   2    72551.97    81031.87    664.30 o 
   6   0   2     1765.13     1613.87     33.75 o 
   8   0   2     6773.26     6345.85     84.21 o 
  10   0   2     1033.84      945.02     33.33 o 
  12   0   2     1990.69     1988.37     72.52 o 
  14   0   2      523.97      551.11     47.15 o 
  16   0   2      665.18      648.72    101.57 o 
  18   0   2       20.91       57.62     23.70 o 
 -19   1   2       25.93        0.00     15.70 o 
 -17   1   2      386.41      511.28     68.73 o 
 -15   1   2      111.85      124.21     16.72 o 
 -13   1   2       33.64       52.89     10.60 o 
 -11   1   2     1959.70     1976.99     57.56 o 
  -9   1   2      769.63      775.64     27.49 o 
  -7   1   2      895.36     1029.82     25.58 o 
  -5   1   2    18495.90    20198.16    143.04 o 
  -3   1   2    68347.84    74735.75    480.05 o 
  -1   1   2     1951.74     1994.62     28.35 o 
   1   1   2      279.41      148.83      6.38 o 
   3   1   2    35961.57    37081.64    410.52 o 
   5   1   2       31.58       85.45      9.14 o 
   7   1   2        9.85       23.28      5.04 o 
   9   1   2        0.58       11.32      5.19 o 
  11   1   2      847.42      869.82     27.82 o 
  13   1   2      142.86      170.30     19.85 o 
  15   1   2       95.15      115.21     18.69 o 
  17   1   2       13.47       39.19     14.34 o 
  19   1   2      188.78      186.68     24.41 o 
 -18   2   2       78.12      139.88     30.50 o 
 -16   2   2      194.60      205.60     23.41 o 
 -14   2   2      218.54      198.79     19.11 o 
 -12   2   2       26.38       45.00     10.54 o 
 -10   2   2        1.75       10.31      6.60 o 
  -8   2   2     5649.23     6179.13    110.65 o 
  -6   2   2    12502.16    14255.54    104.06 o 
  -4   2   2     2181.61     2202.66     26.45 o 
  -2   2   2     8691.88     9205.66    103.35 o 
   0   2   2      292.20      250.23      7.61 o 
   2   2   2       13.80       45.55      7.20 o 
   4   2   2      191.98      291.53     18.57 o 
   6   2   2      101.95      154.95     13.41 o 
   8   2   2     5468.88     5693.17     76.82 o 
  10   2   2     2609.85     2816.20     57.34 o 
  12   2   2      148.48      139.59     18.07 o 
  14   2   2       41.71       56.68     15.25 o 
  16   2   2       55.07       57.42     15.76 o 
  18   2   2       74.45       66.87     18.73 o 
 -19   3   2       23.90       41.75     22.30 o 
 -17   3   2      295.37      289.48     30.74 o 
 -15   3   2      536.31      542.30     37.02 o 
 -13   3   2       12.79       41.55      9.18 o 
 -11   3   2     1807.25     1749.82     35.61 o 
  -9   3   2        1.27        7.83      4.54 o 
  -7   3   2    11343.76    12472.64     91.48 o 
  -5   3   2     5991.21     6382.44     52.53 o 
  -3   3   2    16882.94    16353.21    108.97 o 
  -1   3   2       28.09       37.96      4.65 o 
   1   3   2      203.46      261.65     15.51 o 
   3   3   2      257.79      197.98     11.31 o 
   5   3   2      201.51      212.37     14.80 o 
   7   3   2       11.84       18.37      5.75 o 
   9   3   2     2046.95     2104.90     66.02 o 
  11   3   2      460.03      473.40     25.44 o 
  13   3   2      224.05      264.81     25.16 o 
  15   3   2       99.08      120.23     18.43 o 
  17   3   2      265.56      248.92     44.33 o 
  19   3   2       26.80       46.81     17.36 o 
 -18   4   2       18.08       58.78     76.00 o 
 -16   4   2      271.16      318.23     34.52 o 
 -14   4   2        3.00       10.57     10.56 o 
 -12   4   2      241.17      294.57     25.68 o 
 -10   4   2      330.32      329.45     16.00 o 
  -8   4   2      145.20      154.94     10.85 o 
  -6   4   2     7622.66     7303.36     61.77 o 
  -4   4   2     3094.00     2941.04     32.64 o 
  -2   4   2     2308.78     2353.80     40.97 o 
   0   4   2     2529.15     2403.06     37.46 o 
   2   4   2     2667.06     2507.42     40.88 o 
   4   4   2    10084.27    10199.35     99.62 o 
   6   4   2      445.97      506.97     20.49 o 
   8   4   2     1274.09     1141.68     29.96 o 
  10   4   2     1513.07     1393.38     40.72 o 
  12   4   2      479.27      530.66     29.28 o 
  14   4   2      331.29      388.01     33.25 o 
  16   4   2      252.34      268.13     33.60 o 
  18   4   2      175.61      233.35     32.34 o 
 -17   5   2      504.11      522.95     60.64 o 
 -15   5   2      222.89      328.36     46.28 o 
 -13   5   2       26.71       32.00     11.23 o 
 -11   5   2     1083.53     1042.89     37.94 o 
  -9   5   2      833.99      834.87     25.67 o 
  -7   5   2      717.90      746.50     19.29 o 
  -5   5   2     3590.36     3732.68     44.05 o 
  -3   5   2       56.00       65.14      8.14 o 
  -1   5   2      656.84      813.29     22.92 o 
   1   5   2      785.07      725.26     25.26 o 
   3   5   2      275.24      238.50     16.40 o 
   5   5   2     4049.41     3972.77     61.29 o 
   7   5   2      244.39      277.30     18.88 o 
   9   5   2      258.88      305.45     23.51 o 
  11   5   2      533.45      518.73     28.19 o 
  13   5   2      136.42       99.54     24.64 o 
  15   5   2      711.41      748.23     49.06 o 
  17   5   2       44.83       54.59     17.66 o 
 -18   6   2       63.13        7.51     19.58 o 
 -16   6   2       20.73       52.66     28.38 o 
 -14   6   2        0.03       14.33     18.57 o 
 -12   6   2     2286.56     2067.16     84.61 o 
 -10   6   2      222.46      231.85     25.97 o 
  -8   6   2      299.83      330.47     28.27 o 
  -6   6   2      275.86      229.81     14.30 o 
  -4   6   2      259.05      323.64     15.71 o 
  -2   6   2    12367.61    13793.13    125.80 o 
   0   6   2     1639.46     2031.86     43.42 o 
   2   6   2      815.38      977.73     29.16 o 
   4   6   2     5839.28     6503.65     84.10 o 
   6   6   2        0.42       16.38      6.76 o 
   8   6   2      185.62      167.87     17.60 o 
  10   6   2       79.19      102.42     14.56 o 
  12   6   2      272.34      317.30     34.65 o 
  14   6   2     1866.88     1747.61     68.92 o 
  16   6   2      104.78      160.21     24.89 o 
 -17   7   2       87.84       54.86     20.70 o 
 -15   7   2        2.94       21.02     19.52 o 
 -13   7   2     1071.29     1026.39    144.50 o 
 -11   7   2     2070.39     1818.50     69.24 o 
  -9   7   2      908.26      939.86     45.75 o 
  -7   7   2       72.50       99.66     16.04 o 
  -5   7   2      477.06      330.05     27.52 o 
  -3   7   2       39.01       54.28      8.89 o 
  -1   7   2     1957.35     1938.68     43.20 o 
   1   7   2      308.93      364.43     20.43 o 
   3   7   2      249.52      297.63     20.05 o 
   5   7   2        3.40        9.56      7.12 o 
   7   7   2      559.38      546.44     27.27 o 
   9   7   2      917.56      848.89     46.05 o 
  11   7   2      777.84      775.42     42.45 o 
  13   7   2     1887.83     1731.80     67.24 o 
  15   7   2      255.93      320.84     37.74 o 
  17   7   2       11.60       81.19     18.82 o 
 -16   8   2        5.62        0.00     28.38 o 
 -14   8   2       78.00       65.41     19.03 o 
 -12   8   2      105.37      125.49     31.51 o 
 -10   8   2      764.45      692.90     58.21 o 
  -8   8   2     1542.85     1236.15     48.51 o 
  -6   8   2      141.76      250.32     26.69 o 
  -4   8   2     1251.49     1280.13     65.51 o 
  -2   8   2      435.75      413.52     21.97 o 
   0   8   2      835.10      783.37     29.50 o 
   2   8   2     2031.90     2027.20     50.58 o 
   4   8   2     1244.77     1219.52     38.29 o 
   6   8   2      225.86      274.59     23.26 o 
   8   8   2     1828.55     1567.96     57.64 o 
  10   8   2      227.82      321.40     34.93 o 
  12   8   2      524.15      529.20     46.32 o 
  14   8   2        4.74        0.00     11.44 o 
  16   8   2        3.61       11.54     23.46 o 
 -15   9   2       47.86       64.21     33.54 o 
 -13   9   2       66.95      119.94     29.99 o 
 -11   9   2     1151.28      959.55     69.52 o 
  -9   9   2      205.61      323.55     43.95 o 
  -7   9   2     1288.70     1169.51     48.81 o 
  -5   9   2     1022.03      995.37     43.35 o 
  -3   9   2      543.39      606.41     39.21 o 
  -1   9   2     3072.55     2825.62     60.16 o 
   1   9   2       12.48       15.72      8.30 o 
   3   9   2      282.25      364.95     27.36 o 
   5   9   2      687.10      717.07     30.60 o 
   7   9   2       24.05       23.83     21.36 o 
   9   9   2     2860.83     2425.46     75.82 o 
  11   9   2      242.38      279.71     34.00 o 
  13   9   2      121.08      170.79     25.30 o 
  15   9   2        0.42        0.00     23.69 o 
 -12  10   2      363.23      289.38     44.79 o 
 -10  10   2       13.79       49.05     19.70 o 
  -8  10   2        2.77       40.75     17.88 o 
  -6  10   2       63.84       50.29     14.02 o 
  -4  10   2        4.56       24.99     11.11 o 
  -2  10   2     6020.23     5860.78    150.36 o 
   0  10   2      115.20      168.00     19.23 o 
   2  10   2      124.58      153.13     19.34 o 
   4  10   2     2159.19     2049.40     66.98 o 
   6  10   2       14.60       47.47     13.94 o 
   8  10   2      863.76      740.36     42.01 o 
  10  10   2        0.23        5.81     13.98 o 
  12  10   2        4.56        0.00     13.31 o 
 -11  11   2       13.29       70.37     21.29 o 
  -9  11   2       56.15       39.78     18.06 o 
  -7  11   2      271.85      209.17     35.15 o 
  -5  11   2      196.82      276.81     39.15 o 
  -3  11   2     1425.97     1447.54     57.95 o 
  -1  11   2     2599.48     2272.59     73.03 o 
   1  11   2        7.46       14.51     13.21 o 
   3  11   2     1004.14      914.64     45.82 o 
   5  11   2     1643.60     1461.00     85.24 o 
   7  11   2      117.28      122.65     32.57 o 
   9  11   2      634.55      565.90     49.79 o 
  11  11   2        5.66       18.73     14.54 o 
 -10  12   2        9.89       14.84     17.43 o 
  -8  12   2        3.02       27.50     18.57 o 
  -6  12   2        5.98       21.06     18.36 o 
  -4  12   2      783.40      759.36     56.44 o 
  -2  12   2       96.98      136.73     21.98 o 
   0  12   2        3.30       38.27     15.58 o 
   2  12   2        0.19       31.86     29.32 o 
   4  12   2      163.83      164.74     36.29 o 
   6  12   2      895.72      902.84     47.70 o 
   8  12   2        1.01       56.55     16.51 o 
  10  12   2        9.34        0.00     54.66 o 
  -7  13   2      114.41      197.11     34.15 o 
  -5  13   2       26.46      112.22     23.04 o 
  -3  13   2        1.31        0.00     15.40 o 
  -1  13   2      498.99      596.34     62.77 o 
   1  13   2      109.79      202.42     31.93 o 
   3  13   2      141.71      183.66     35.66 o 
   5  13   2       29.51       39.55     18.54 o 
   7  13   2        7.07       19.99     15.61 o 
 -19   1   3       26.05       33.78     29.56 o 
 -17   1   3       22.75       65.75     13.59 o 
 -15   1   3      271.53      302.72     27.04 o 
 -13   1   3       70.80       91.54     16.14 o 
 -11   1   3       67.47       88.59     13.11 o 
  -9   1   3        5.67        3.98      5.40 o 
  -7   1   3       80.30      138.87     14.97 o 
  -5   1   3    55227.54    58940.92    316.93 o 
  -3   1   3    20815.10    21509.64    144.54 o 
  -1   1   3       99.42      142.46      7.18 o 
   1   1   3     4248.51     4618.33     52.73 o 
   3   1   3    12227.35    12477.50    115.35 o 
   5   1   3    16059.17    16047.34    186.00 o 
   7   1   3       16.16       22.67      4.39 o 
   9   1   3      260.44      267.63     27.61 o 
  11   1   3      723.55      737.33     24.08 o 
  13   1   3        0.13       12.95      9.77 o 
  15   1   3      243.24      318.23     29.54 o 
  17   1   3       21.58       54.32     15.07 o 
  19   1   3      188.16      213.68     25.37 o 
 -18   2   3      240.90      311.75     34.12 o 
 -16   2   3       15.75       61.72     12.02 o 
 -14   2   3        0.44        0.00     11.10 o 
 -12   2   3      474.66      481.75     24.86 o 
 -10   2   3     4512.60     4410.58     61.30 o 
  -8   2   3     1605.06     1373.25     33.98 o 
  -6   2   3      767.25      666.35     22.86 o 
  -4   2   3     8276.06     8770.07     77.54 o 
  -2   2   3      272.19      216.70     11.64 o 
   0   2   3      246.47      396.63     25.92 o 
   2   2   3      282.99      342.45     12.13 o 
   4   2   3     1153.43     1457.54     29.69 o 
   6   2   3     2153.36     1634.75     35.70 o 
   8   2   3      271.55      261.93     19.72 o 
  10   2   3      362.29      384.41     24.76 o 
  12   2   3       62.99       84.35     17.13 o 
  14   2   3        7.27       32.17     10.73 o 
  16   2   3       37.11       64.14     14.52 o 
  18   2   3        0.36       22.69     13.08 o 
 -19   3   3       79.90       58.10     61.69 o 
 -17   3   3       99.63      118.88     20.96 o 
 -15   3   3        0.29       23.71      9.84 o 
 -13   3   3      383.52      405.20     26.21 o 
 -11   3   3     1329.53     1184.72     31.27 o 
  -9   3   3      763.01      718.85     21.38 o 
  -7   3   3      205.98      218.80     11.81 o 
  -5   3   3    10771.68    10551.67     95.85 o 
  -3   3   3      235.81      247.21     10.22 o 
  -1   3   3      631.91      525.21     11.55 o 
   1   3   3     9505.24     9644.31     84.51 o 
   3   3   3      276.60      234.03     11.69 o 
   5   3   3    10349.42    10708.71    169.36 o 
   7   3   3        3.94       23.19      6.59 o 
   9   3   3      712.92      559.19     24.73 o 
  11   3   3      338.08      399.30     28.30 o 
  13   3   3       10.56       25.77      9.78 o 
  15   3   3      449.13      500.82     37.30 o 
  17   3   3       99.28       94.03     28.26 o 
  19   3   3       29.92      109.34     47.38 o 
 -18   4   3       42.78       31.51     16.38 o 
 -16   4   3      127.22      145.01     28.52 o 
 -14   4   3        0.04        4.57      9.13 o 
 -12   4   3       99.89       86.62     13.87 o 
 -10   4   3       18.81       16.48      6.79 o 
  -8   4   3        0.84       12.78      4.08 o 
  -6   4   3     4460.16     4537.97     44.24 o 
  -4   4   3       29.07       38.58      5.93 o 
  -2   4   3       35.13       67.27      6.16 o 
   0   4   3      906.04      889.96     22.07 o 
   2   4   3     1460.47     1450.51     31.18 o 
   4   4   3      981.29      879.14     25.69 o 
   6   4   3      703.27      680.28     24.51 o 
   8   4   3     1352.90     1300.55     37.38 o 
  10   4   3      288.33      378.21     29.87 o 
  12   4   3        0.62        0.00      8.67 o 
  14   4   3       44.21       64.32     16.58 o 
  16   4   3      107.02      121.14     27.84 o 
  18   4   3      220.99      252.38     34.95 o 
 -17   5   3      273.98      332.48     46.74 o 
 -15   5   3      737.84      709.22     53.50 o 
 -13   5   3      307.66      322.37     34.74 o 
 -11   5   3       48.32       99.03     14.69 o 
  -9   5   3      759.54      736.47     24.36 o 
  -7   5   3      249.91      332.07     21.75 o 
  -5   5   3     2607.30     3155.40     39.27 o 
  -3   5   3     1082.05     1310.95     49.97 o 
  -1   5   3     4501.67     4913.01     60.92 o 
   1   5   3     1913.12     1863.47     38.26 o 
   3   5   3     1957.38     2269.10     43.73 o 
   5   5   3     5353.71     5100.60     72.44 o 
   7   5   3     1527.22     1363.85     37.76 o 
   9   5   3     1703.07     1545.93     43.25 o 
  11   5   3      895.89      865.46     35.10 o 
  13   5   3       26.86       48.20     16.86 o 
  15   5   3        8.58       42.70     15.64 o 
  17   5   3        0.06        5.90     20.64 o 
 -16   6   3       44.23       72.46     23.71 o 
 -14   6   3       14.13        0.00     16.89 o 
 -12   6   3      260.59      313.56     43.93 o 
 -10   6   3     1019.53     1013.40     45.34 o 
  -8   6   3      881.11      969.02     38.44 o 
  -6   6   3       22.31       50.80      9.48 o 
  -4   6   3      561.71      401.62     27.70 o 
  -2   6   3    16438.04    17561.82    147.48 o 
   0   6   3     3119.83     3318.46     54.12 o 
   2   6   3      843.46      702.57     24.67 o 
   4   6   3       22.46       86.31     12.08 o 
   6   6   3      502.24      522.88     23.55 o 
   8   6   3      184.23      159.32     17.45 o 
  10   6   3      561.38      554.82     29.69 o 
  12   6   3       54.51       70.10     18.50 o 
  14   6   3      560.14      537.22     47.43 o 
  16   6   3       14.72       25.52     16.76 o 
 -17   7   3        2.23       84.61     48.79 o 
 -15   7   3      253.62      233.83     66.15 o 
 -13   7   3       49.48      104.88     26.78 o 
 -11   7   3      469.73      594.47     60.28 o 
  -9   7   3      973.76      832.74     41.25 o 
  -7   7   3      916.45      940.91     38.26 o 
  -5   7   3     3062.08     2633.66     81.43 o 
  -3   7   3     1173.34     1255.32     32.72 o 
  -1   7   3      444.38      360.94     18.68 o 
   1   7   3     2785.42     2745.41     53.88 o 
   3   7   3      955.37      988.38     32.09 o 
   5   7   3     3099.97     2884.69     58.41 o 
   7   7   3      349.27      343.62     25.63 o 
   9   7   3     3711.23     3376.63     70.09 o 
  11   7   3      141.46      193.55     28.05 o 
  13   7   3       21.23       41.06     14.99 o 
  15   7   3       12.06       37.77     25.38 o 
  17   7   3       34.74       43.56     16.74 o 
 -16   8   3       30.46       59.63     21.87 o 
 -14   8   3       41.13      139.32     55.13 o 
 -12   8   3      540.78      458.21     55.77 o 
 -10   8   3      290.85      264.87     40.33 o 
  -8   8   3      694.39      624.98     52.26 o 
  -6   8   3     2471.70     2220.74     62.77 o 
  -4   8   3     2854.50     2599.10     66.63 o 
  -2   8   3        4.95        2.59      7.83 o 
   0   8   3      822.55      871.83     30.72 o 
   2   8   3       46.26       83.00     12.74 o 
   4   8   3     1282.54     1114.62     39.55 o 
   6   8   3        0.17        1.55      8.22 o 
   8   8   3      364.24      392.49     35.44 o 
  10   8   3     1328.01     1242.04     63.52 o 
  12   8   3      634.43      650.13     46.91 o 
  14   8   3      385.35      353.40     39.09 o 
  16   8   3        0.30       10.08     22.72 o 
 -15   9   3        8.12       37.54     26.27 o 
 -13   9   3       16.99       18.86     14.98 o 
 -11   9   3       42.75       60.62     45.27 o 
  -9   9   3      553.78      559.13     60.53 o 
  -7   9   3       17.55       47.48     21.40 o 
  -5   9   3      300.31      307.12     29.83 o 
  -3   9   3      639.07      530.33     32.49 o 
  -1   9   3     1525.69     1576.13     54.53 o 
   1   9   3      757.55      749.72     38.26 o 
   3   9   3     1694.33     1629.39     47.03 o 
   5   9   3      540.35      523.37     29.64 o 
   7   9   3       53.84       65.64     17.19 o 
   9   9   3        0.70       17.28     12.42 o 
  11   9   3       92.48      235.24     29.50 o 
  13   9   3       19.76       55.68     17.02 o 
  15   9   3        0.84       31.45     16.62 o 
 -12  10   3      196.45      267.38     40.81 o 
 -10  10   3       20.83       30.81     18.30 o 
  -8  10   3      243.54      435.38     53.08 o 
  -6  10   3       60.18       29.09     17.90 o 
  -4  10   3     2495.64     2294.91     70.17 o 
  -2  10   3      266.34      272.40     31.47 o 
   0  10   3     1313.50     1057.44     87.48 o 
   2  10   3      120.38      153.44     20.92 o 
   4  10   3      763.78      687.20     31.84 o 
   6  10   3     2477.97     2250.78     71.87 o 
   8  10   3       24.03       25.79     14.75 o 
  10  10   3       75.02      102.85     20.59 o 
  12  10   3      157.57      164.47     24.61 o 
 -11  11   3        0.20       13.15     22.99 o 
  -9  11   3       94.50       99.42     25.44 o 
  -7  11   3     1154.46     1021.51     67.01 o 
  -5  11   3      329.11      285.10     43.77 o 
  -3  11   3       21.43       10.71     12.33 o 
  -1  11   3       54.94      144.11     22.97 o 
   1  11   3      106.58      196.50     26.86 o 
   3  11   3     1648.40     1535.63     58.56 o 
   5  11   3      523.46      531.62     43.66 o 
   7  11   3       58.25       75.49     18.46 o 
   9  11   3       15.22       28.09     15.89 o 
  11  11   3       30.57       84.26     28.13 o 
 -10  12   3        5.12       18.50     19.02 o 
  -8  12   3        6.90       10.51     35.19 o 
  -6  12   3      101.47      174.65     32.98 o 
  -4  12   3       39.25       72.48     23.55 o 
  -2  12   3        0.97        8.18     17.36 o 
   0  12   3        1.29       48.15     14.56 o 
   2  12   3      108.32      162.82     29.99 o 
   4  12   3       14.05       36.88     62.40 o 
   6  12   3       45.40       74.51     17.23 o 
   8  12   3       42.20       63.83     16.35 o 
  -7  13   3       23.78       74.90     46.92 o 
  -5  13   3      199.54      177.63     42.46 o 
  -3  13   3      111.49      123.06     27.44 o 
  -1  13   3        5.53       15.01     29.56 o 
   1  13   3        2.89       54.46     29.56 o 
   3  13   3        1.15       35.56     26.27 o 
   5  13   3        5.38       82.84     33.54 o 
 -18   0   4      315.74      327.47     66.15 o 
 -16   0   4      122.69      130.89     31.43 o 
 -14   0   4     5250.98     4845.04    117.93 o 
 -12   0   4      669.12      590.42     36.32 o 
 -10   0   4       50.85      128.03     18.91 o 
  -8   0   4     8437.27     9232.33    132.03 o 
  -6   0   4    14241.76    16180.22    178.97 o 
  -4   0   4     1935.76     2204.01     48.97 o 
  -2   0   4    21673.19    24098.43    214.32 o 
   0   0   4    22222.90    24113.69    178.37 o 
   2   0   4   495735.66   460447.50   8730.00 o 
   4   0   4    49065.34    56345.36    490.13 o 
   6   0   4       12.22       12.10      8.08 o 
   8   0   4       29.16      101.28     18.24 o 
  10   0   4       29.15       34.56     14.63 o 
  12   0   4     6312.05     6178.21    140.48 o 
  14   0   4      116.69      185.24     46.45 o 
  16   0   4       32.40       57.53     20.40 o 
  18   0   4      778.12      731.10    113.30 o 
 -19   1   4        9.45       62.40     34.25 o 
 -17   1   4      156.85      137.73     21.17 o 
 -15   1   4        0.70       17.33     11.30 o 
 -13   1   4     1539.86     1414.32     42.02 o 
 -11   1   4       55.02       98.54     12.31 o 
  -9   1   4     1870.82     2120.56     42.55 o 
  -7   1   4     4174.88     4631.09     53.35 o 
  -5   1   4      585.91      585.77     15.27 o 
  -3   1   4    33823.58    38841.79    283.60 o 
  -1   1   4    63152.84    68463.38    393.86 o 
   1   1   4     1853.39     1895.79     22.50 o 
   3   1   4     1756.13     1674.61     30.35 o 
   5   1   4      624.24      541.09     22.68 o 
   7   1   4     1471.52     1466.16     36.79 o 
   9   1   4     1141.38     1344.08     38.76 o 
  11   1   4      677.03      656.27     43.95 o 
  13   1   4      763.88      707.98     38.20 o 
  15   1   4       62.79       89.27     16.77 o 
  17   1   4      241.29      321.54     39.53 o 
  19   1   4      135.19      158.13     29.06 o 
 -18   2   4       18.65       45.19     15.86 o 
 -16   2   4        0.03       14.49     11.24 o 
 -14   2   4       63.56       68.79     12.86 o 
 -12   2   4       73.56       62.94     10.32 o 
 -10   2   4     2678.22     2689.78     46.06 o 
  -8   2   4       11.24       31.41      5.61 o 
  -6   2   4     6071.97     6579.27     60.84 o 
  -4   2   4      736.67      678.35     16.75 o 
  -2   2   4     9101.66     9670.86    112.73 o 
   0   2   4      263.10      176.71      8.12 o 
   2   2   4     6565.88     6659.62     48.99 o 
   4   2   4      169.25      220.24     15.57 o 
   6   2   4     1118.11      949.95     32.19 o 
   8   2   4      103.26       88.41     12.93 o 
  10   2   4      385.26      392.36     27.34 o 
  12   2   4        0.08        5.26      8.54 o 
  14   2   4      112.50      178.66     22.29 o 
  16   2   4       53.63       58.28     15.16 o 
  18   2   4       40.41       59.32     15.84 o 
 -19   3   4      118.82      136.01     25.42 o 
 -17   3   4        0.69       50.01     15.06 o 
 -15   3   4       66.14      118.70     21.26 o 
 -13   3   4     1231.65     1126.14     39.74 o 
 -11   3   4       20.93       51.53     10.05 o 
  -9   3   4      650.77      803.08     22.64 o 
  -7   3   4     3940.90     4822.72     51.69 o 
  -5   3   4        9.90       18.92      4.72 o 
  -3   3   4      303.37      260.01     14.76 o 
  -1   3   4        5.54       14.62      3.67 o 
   1   3   4      818.16     1040.90     17.88 o 
   3   3   4      894.32      863.32     23.93 o 
   5   3   4     2447.45     2028.92     53.23 o 
   7   3   4     7443.65     7832.43     94.49 o 
   9   3   4      837.19      746.39     33.52 o 
  11   3   4      904.51      753.30     32.31 o 
  13   3   4      928.31      990.18     54.92 o 
  15   3   4       77.46       99.90     17.52 o 
  17   3   4        1.70       19.54     13.28 o 
  19   3   4      177.33      175.33     27.84 o 
 -18   4   4       23.36       45.43     21.99 o 
 -16   4   4        0.00       26.31     13.95 o 
 -14   4   4     1691.79     1582.33     61.03 o 
 -12   4   4     1886.88     1765.28     42.98 o 
 -10   4   4       75.26       69.44     10.09 o 
  -8   4   4      222.10      333.79     20.67 o 
  -6   4   4       93.48      104.87      9.93 o 
  -4   4   4    23451.88    26431.45    170.28 o 
  -2   4   4     2169.68     2571.20     29.98 o 
   0   4   4     3706.56     3619.03     48.43 o 
   2   4   4     2501.49     2429.22     40.72 o 
   4   4   4      337.52      247.75     17.33 o 
   6   4   4       59.48      103.94     12.27 o 
   8   4   4     1312.81     1213.01     36.66 o 
  10   4   4      192.86      231.24     22.17 o 
  12   4   4      107.71      192.86     21.71 o 
  14   4   4      126.41      175.43     24.82 o 
  16   4   4      252.33      292.55     44.75 o 
  18   4   4       90.94      117.89     23.63 o 
 -17   5   4        9.44       64.40     18.18 o 
 -15   5   4        0.04       40.57     20.52 o 
 -13   5   4     3023.71     2575.72     83.03 o 
 -11   5   4      380.82      416.44     36.84 o 
  -9   5   4     2165.97     2129.77     42.78 o 
  -7   5   4     2497.77     2771.39     48.22 o 
  -5   5   4      259.97      267.14     16.17 o 
  -3   5   4    17495.11    19731.75    123.02 o 
  -1   5   4       27.19      110.18     10.38 o 
   1   5   4     2745.53     2623.56     57.56 o 
   3   5   4       64.95      135.96      9.94 o 
   5   5   4      930.01      903.96     44.49 o 
   7   5   4      311.55      376.51     23.39 o 
   9   5   4      774.24      729.59     30.53 o 
  11   5   4      320.84      349.17     27.85 o 
  13   5   4       31.22       62.13     13.53 o 
  15   5   4       71.01       36.97     16.66 o 
  17   5   4      219.46      231.68     32.99 o 
 -16   6   4       75.44      114.43     27.16 o 
 -14   6   4      284.83      290.38     40.69 o 
 -12   6   4        6.51       11.37     12.41 o 
 -10   6   4     1769.60     1562.06     60.99 o 
  -8   6   4        7.61       21.22      6.23 o 
  -6   6   4      224.44      255.91     17.11 o 
  -4   6   4      206.55      251.61     11.94 o 
  -2   6   4      740.52      935.26     25.70 o 
   0   6   4      734.71      709.43     23.97 o 
   2   6   4     9546.93    10572.82    112.42 o 
   4   6   4      876.50      936.82     30.42 o 
   6   6   4     1005.91     1009.23     33.93 o 
   8   6   4        3.52       13.56      8.87 o 
  10   6   4       86.06      107.35     16.49 o 
  12   6   4       32.03       36.11     15.84 o 
  14   6   4       27.23       54.31     16.77 o 
  16   6   4      110.80      124.71     23.92 o 
 -17   7   4        0.09       21.78     19.18 o 
 -15   7   4       10.74       19.43     17.57 o 
 -13   7   4        1.11       12.10     17.08 o 
 -11   7   4      165.68      150.84     30.65 o 
  -9   7   4       22.38       35.76     20.17 o 
  -7   7   4      970.25      917.11     42.66 o 
  -5   7   4      342.38      307.08     22.71 o 
  -3   7   4      322.90      269.84     24.75 o 
  -1   7   4       19.79       31.10      7.18 o 
   1   7   4      216.83      334.67     22.31 o 
   3   7   4      360.49      417.10     22.02 o 
   5   7   4       37.20       47.32     10.89 o 
   7   7   4        0.63        0.00      7.08 o 
   9   7   4      536.04      653.93     31.76 o 
  11   7   4      456.58      534.11     44.93 o 
  13   7   4      351.19      379.13     40.36 o 
  15   7   4      428.17      349.35     39.94 o 
 -16   8   4        5.12       45.17     18.93 o 
 -14   8   4        0.25        8.40     19.74 o 
 -12   8   4      194.73      329.21     45.44 o 
 -10   8   4      102.30       97.91     25.90 o 
  -8   8   4       13.37       22.87     26.51 o 
  -6   8   4     1262.01     1046.08     68.26 o 
  -4   8   4     1721.86     1599.05     51.19 o 
  -2   8   4       34.99       42.57     18.83 o 
   0   8   4        1.12       19.00      7.52 o 
   2   8   4     3355.34     3129.76     62.21 o 
   4   8   4      864.67      960.98     34.88 o 
   6   8   4      852.43      859.39     34.12 o 
   8   8   4      836.71      859.93     35.48 o 
  10   8   4      690.23      647.49     48.36 o 
  12   8   4       10.43       18.44     13.41 o 
  14   8   4      243.87      296.37     33.93 o 
 -15   9   4      153.95      198.06     36.38 o 
 -13   9   4       28.97        0.29     26.27 o 
 -11   9   4      208.65      237.83     39.29 o 
  -9   9   4      429.46      423.01     52.58 o 
  -7   9   4     6352.06     5665.17    158.81 o 
  -5   9   4     1800.09     1775.08    121.75 o 
  -3   9   4      511.77      554.30     35.00 o 
  -1   9   4     1342.80     1236.75     61.58 o 
   1   9   4      206.31      252.72     23.01 o 
   3   9   4     4420.64     3995.05     75.80 o 
   5   9   4      140.70      208.04     25.86 o 
   7   9   4      654.05      592.83     29.78 o 
   9   9   4      426.03      452.27     41.45 o 
  11   9   4      203.64      180.96     28.72 o 
  13   9   4      707.60      687.63     50.09 o 
 -12  10   4       95.20      130.45     46.45 o 
 -10  10   4        2.35       32.98     24.40 o 
  -8  10   4      276.97      254.52     39.62 o 
  -6  10   4       87.87       50.40     33.54 o 
  -4  10   4      326.75      280.57     41.23 o 
  -2  10   4      232.71      278.97     29.96 o 
   0  10   4       58.24       97.72     18.06 o 
   2  10   4      929.84      888.82     64.53 o 
   4  10   4     1959.50     1687.11     59.53 o 
   6  10   4       56.83      113.23     19.78 o 
   8  10   4      537.08      561.52     46.39 o 
  10  10   4      131.70      146.63     21.83 o 
  12  10   4       16.99       54.59     25.92 o 
 -11  11   4        0.72       10.23     16.91 o 
  -9  11   4       20.02        0.00     36.36 o 
  -7  11   4        5.44        0.00     29.56 o 
  -5  11   4      366.52      265.44     41.18 o 
  -3  11   4      167.23      185.56     35.89 o 
  -1  11   4       94.04      127.61     21.91 o 
   1  11   4      130.07      169.66     24.19 o 
   3  11   4      627.09      616.33     45.81 o 
   5  11   4       82.08      107.68     18.94 o 
   7  11   4      167.45      159.15     24.38 o 
   9  11   4       64.89      131.60     24.38 o 
  11  11   4      160.13      237.31     39.05 o 
  -8  12   4        4.74        0.00     16.55 o 
  -6  12   4       26.32        0.00     17.63 o 
  -4  12   4       15.98       30.80     32.61 o 
  -2  12   4        4.53       62.33     40.82 o 
   0  12   4      122.28      201.35     58.41 o 
   2  12   4      392.65      548.93     56.64 o 
   4  12   4       19.96       97.37     24.88 o 
   6  12   4        7.00       70.11     18.31 o 
   8  12   4      231.18      272.05     33.22 o 
  -5  13   4      132.70      202.89     34.42 o 
  -3  13   4      149.92      229.29     36.97 o 
  -1  13   4        5.60        0.00     18.25 o 
   1  13   4      337.60      407.69     75.53 o 
   3  13   4       91.21      198.59     34.19 o 
   5  13   4       19.77       77.42     21.50 o 
 -17   1   5       33.55       67.59     19.16 o 
 -15   1   5      928.70      856.97     59.89 o 
 -13   1   5       21.49       20.57      8.80 o 
 -11   1   5      764.09      672.53     23.55 o 
  -9   1   5       84.98      140.71     12.38 o 
  -7   1   5     6255.56     6818.34     77.46 o 
  -5   1   5      473.40      536.43     14.36 o 
  -3   1   5     3143.97     4165.24     43.89 o 
  -1   1   5    12547.60    13421.29     92.61 o 
   1   1   5    41603.94    43754.52    235.41 o 
   3   1   5    18352.04    19012.17    125.32 o 
   5   1   5     2519.72     2265.48     42.62 o 
   7   1   5     6435.78     6171.12     82.35 o 
   9   1   5      940.72      843.29     31.48 o 
  11   1   5      390.37      429.59     30.77 o 
  13   1   5       69.67       57.81     14.26 o 
  15   1   5       40.81       41.68     13.30 o 
  17   1   5       47.65       64.00     16.35 o 
  19   1   5      122.18      208.04     29.52 o 
 -18   2   5        9.84       52.99     18.90 o 
 -16   2   5      601.75      552.80     44.10 o 
 -14   2   5      649.13      688.34     39.26 o 
 -12   2   5     1055.95      925.08     34.07 o 
 -10   2   5     1361.13     1154.53     29.14 o 
  -8   2   5    26751.96    28425.14    224.13 o 
  -6   2   5     5323.79     4946.68     50.72 o 
  -4   2   5      251.09      214.10     11.85 o 
  -2   2   5      167.69      176.88     10.62 o 
   0   2   5     8547.01     8295.89     60.44 o 
   2   2   5    70763.99    74496.58    453.37 o 
   4   2   5       40.50       66.08      9.01 o 
   6   2   5     1546.03     1785.54     40.18 o 
   8   2   5      293.31      334.57     23.47 o 
  10   2   5        0.12       18.69      8.16 o 
  12   2   5     1410.44     1368.18     45.89 o 
  14   2   5      138.35      121.31     17.85 o 
  16   2   5      378.43      369.15     38.33 o 
  18   2   5      114.21      147.71     21.32 o 
 -19   3   5        1.25       60.43     16.75 o 
 -17   3   5      159.47      178.92     26.14 o 
 -15   3   5       23.21       40.71     25.80 o 
 -13   3   5     4207.64     4054.76    111.76 o 
 -11   3   5     2601.08     2389.15     53.42 o 
  -9   3   5     2483.29     2265.99     38.25 o 
  -7   3   5     3010.08     2636.09     35.53 o 
  -5   3   5     3094.17     3247.62     44.73 o 
  -3   3   5      118.32      122.65     14.97 o 
  -1   3   5     4224.64     4547.68     45.04 o 
   1   3   5      147.15      167.11      8.29 o 
   3   3   5     8297.73     8037.28     76.48 o 
   5   3   5     1057.92      859.18     30.77 o 
   7   3   5     2730.10     2426.37     73.34 o 
   9   3   5       65.54       68.49     12.72 o 
  11   3   5        7.46       19.91     12.47 o 
  13   3   5        0.29       12.28     10.86 o 
  15   3   5       14.75       46.02     14.29 o 
  17   3   5     1029.78      967.03     44.70 o 
 -18   4   5        0.04       36.72     24.30 o 
 -16   4   5        8.32        8.49     21.66 o 
 -14   4   5     1220.93     1058.32     50.02 o 
 -12   4   5       51.89       78.00     14.29 o 
 -10   4   5     1762.84     1684.90     42.89 o 
  -8   4   5       74.00       89.61     10.87 o 
  -6   4   5     1129.46     1138.88     27.96 o 
  -4   4   5      711.64      754.53     19.08 o 
  -2   4   5        6.18       16.53      3.74 o 
   0   4   5      703.92      789.50     19.00 o 
   2   4   5     7592.91     7286.76     80.56 o 
   4   4   5     2718.90     2612.12     34.19 o 
   6   4   5     1186.92      975.80     30.98 o 
   8   4   5      250.55      266.08     22.25 o 
  10   4   5        0.96        6.61      7.91 o 
  12   4   5        5.81       14.58     10.47 o 
  14   4   5       88.56      117.11     18.27 o 
  16   4   5       19.62       40.64     13.94 o 
  18   4   5      134.04      209.50     36.71 o 
 -17   5   5       16.42       39.96     18.15 o 
 -15   5   5        8.80       32.59     14.29 o 
 -13   5   5     1818.18     1668.12     63.23 o 
 -11   5   5      162.26      174.20     19.92 o 
  -9   5   5        0.26       37.15      9.47 o 
  -7   5   5      373.99      336.32     16.81 o 
  -5   5   5     3188.54     3367.39     47.55 o 
  -3   5   5      521.76      718.82     15.62 o 
  -1   5   5     2230.20     2270.55     39.09 o 
   1   5   5      193.73      233.43     15.17 o 
   3   5   5      501.73      558.83     16.55 o 
   5   5   5       25.42       44.47      9.30 o 
   7   5   5     2363.95     2267.67     52.25 o 
   9   5   5       13.51       25.38      9.39 o 
  11   5   5       92.63       88.08     14.85 o 
  13   5   5       30.05       62.39     14.72 o 
  15   5   5        4.32       23.32     19.38 o 
  17   5   5      269.86      307.22     37.70 o 
 -16   6   5       97.28      132.73     23.28 o 
 -14   6   5      197.31      254.89     32.12 o 
 -12   6   5      670.35      600.58     43.58 o 
 -10   6   5     2600.89     2302.83     71.92 o 
  -8   6   5       12.13       21.30      8.32 o 
  -6   6   5     1742.28     1586.26     34.25 o 
  -4   6   5     2631.29     2517.83     64.72 o 
  -2   6   5      156.92      213.13     13.37 o 
   0   6   5     5811.85     5422.23     72.26 o 
   2   6   5     4836.86     4488.66     68.28 o 
   4   6   5      741.81      701.36     27.08 o 
   6   6   5     1182.22     1215.52     37.89 o 
   8   6   5     2474.03     2287.34     56.01 o 
  10   6   5      365.92      426.65     31.61 o 
  12   6   5      274.59      287.78     29.38 o 
  14   6   5      185.99      243.96     33.22 o 
  16   6   5      267.31      211.91     30.58 o 
 -15   7   5        1.10        0.00     17.50 o 
 -13   7   5      219.05      276.73     79.05 o 
 -11   7   5     1198.71      932.41     59.85 o 
  -9   7   5      823.45      782.52     53.00 o 
  -7   7   5      386.69      357.40     27.20 o 
  -5   7   5      179.12      213.74     21.58 o 
  -3   7   5      637.03      662.90     52.74 o 
  -1   7   5     3974.51     4143.12     64.23 o 
   1   7   5      318.63      380.15     22.01 o 
   3   7   5      698.51      661.77     27.15 o 
   5   7   5      162.18      186.97     19.04 o 
   7   7   5     1964.49     1825.61     50.38 o 
   9   7   5      995.67      890.60     36.63 o 
  11   7   5       11.52       63.83     12.65 o 
  13   7   5      691.99      693.62     54.84 o 
  15   7   5      268.39      262.56     32.92 o 
 -14   8   5       26.32       52.31     19.90 o 
 -12   8   5       31.06       42.29     20.77 o 
 -10   8   5       31.66       83.71     24.51 o 
  -8   8   5     1854.94     1555.22     76.63 o 
  -6   8   5     1077.80      982.16     76.24 o 
  -4   8   5      538.45      519.27     49.93 o 
  -2   8   5     1875.50     1904.44     65.71 o 
   0   8   5      616.23      691.08     27.32 o 
   2   8   5      672.10      634.96     27.83 o 
   4   8   5     1071.51      964.68     35.58 o 
   6   8   5     1068.15      852.52     34.45 o 
   8   8   5     2111.58     2077.65     56.71 o 
  10   8   5        1.89       15.84     12.50 o 
  12   8   5      509.09      676.50     53.11 o 
  14   8   5       40.38       71.07     17.73 o 
 -13   9   5        0.57       28.84     20.11 o 
 -11   9   5       18.48       19.75     17.69 o 
  -9   9   5      413.35      515.79     57.77 o 
  -7   9   5     1950.54     1685.97     81.76 o 
  -5   9   5      436.28      470.04     52.23 o 
  -3   9   5       12.74       34.37     17.30 o 
  -1   9   5      113.92      146.25     20.69 o 
   1   9   5      476.97      452.58     37.56 o 
   3   9   5     3914.61     3697.20     73.46 o 
   5   9   5      576.97      550.49     32.38 o 
   7   9   5       65.34       74.91     16.25 o 
   9   9   5        3.64       17.80     13.09 o 
  11   9   5      287.41      379.16     39.79 o 
  13   9   5       97.65      145.24     24.23 o 
 -12  10   5       11.46       35.48     19.87 o 
 -10  10   5        2.21       37.98     28.85 o 
  -8  10   5      528.00      608.20     65.33 o 
  -6  10   5        4.10       28.09     17.81 o 
  -4  10   5      661.70      703.24     57.24 o 
  -2  10   5       28.20       47.11     32.14 o 
   0  10   5       10.11       41.33     13.57 o 
   2  10   5      704.01      626.88     42.88 o 
   4  10   5      116.12      135.50     17.20 o 
   6  10   5       59.31      164.58     23.02 o 
   8  10   5      263.27      271.21     32.31 o 
  10  10   5       41.21       93.12     18.22 o 
  12  10   5       51.86       76.79     17.65 o 
 -11  11   5        5.04       21.35     18.71 o 
  -9  11   5       57.41       20.11     19.70 o 
  -7  11   5        1.68       12.65     21.82 o 
  -5  11   5      222.08      274.26     43.29 o 
  -3  11   5       36.19       65.97     28.85 o 
  -1  11   5       67.90       98.80     24.85 o 
   1  11   5     1688.23     1595.72     60.82 o 
   3  11   5      297.28      298.40     33.26 o 
   5  11   5      125.05      177.13     25.29 o 
   7  11   5       79.42       93.50     19.73 o 
   9  11   5        0.57       17.97     22.19 o 
  11  11   5       54.35      108.33     20.71 o 
  -8  12   5        2.75       38.59     21.77 o 
  -6  12   5      102.40      169.89     34.07 o 
  -4  12   5      719.16      663.64     67.84 o 
  -2  12   5        0.98       19.82     36.83 o 
   0  12   5      169.66      230.85     37.29 o 
   2  12   5        3.58       47.58     18.25 o 
   4  12   5      188.92      175.61     41.05 o 
   6  12   5        2.11       33.78     18.58 o 
   8  12   5       32.82       49.01     32.46 o 
  -5  13   5      328.15      313.26     43.36 o 
  -3  13   5       23.19       84.97     26.10 o 
  -1  13   5      104.59      162.74     44.80 o 
   1  13   5       10.21       55.83     35.19 o 
   3  13   5       25.87      106.97     38.00 o 
   5  13   5       19.20       49.33     19.40 o 
 -14   0   6     2522.42     2324.33     79.89 o 
 -12   0   6      259.44      304.29     40.82 o 
 -10   0   6      183.89      245.58     26.36 o 
  -8   0   6     3208.24     3345.47     63.96 o 
  -6   0   6       11.23       33.13      6.87 o 
  -4   0   6      922.78      904.19     24.69 o 
  -2   0   6      234.31      280.94     13.17 o 
   0   0   6    55975.63    60425.16    414.50 o 
   2   0   6   135832.28   142831.70    957.61 o 
   4   0   6     5023.51     5076.68    705.14 o 
   6   0   6     7269.75     6391.22    250.53 o 
   8   0   6       16.93       62.27     30.03 o 
  10   0   6      697.21      628.18     41.13 o 
  12   0   6      764.53      707.35     46.94 o 
  14   0   6       97.34       96.96     24.38 o 
  16   0   6      178.96      209.85     37.97 o 
  18   0   6      739.68      754.95     72.82 o 
 -17   1   6       35.89       10.79     22.05 o 
 -15   1   6      488.00      465.12     48.39 o 
 -13   1   6      363.92      371.80     27.86 o 
 -11   1   6      262.33      255.06     18.52 o 
  -9   1   6     2227.25     2152.21     39.47 o 
  -7   1   6      114.18      174.12     11.98 o 
  -5   1   6     2090.70     1970.64     30.56 o 
  -3   1   6     4790.54     4906.38     94.72 o 
  -1   1   6     3472.63     4010.07     40.67 o 
   1   1   6        4.80       44.08      5.56 o 
   3   1   6      615.99      597.89     20.34 o 
   5   1   6     7944.06     7685.37     88.00 o 
   7   1   6      985.72      816.47     30.68 o 
   9   1   6       39.59       36.68      9.57 o 
  11   1   6      276.10      337.11     28.23 o 
  13   1   6      484.98      474.18     35.11 o 
  15   1   6        7.13       32.91     16.25 o 
  17   1   6      156.86      192.75     24.03 o 
  19   1   6        2.89       42.11     15.98 o 
 -18   2   6        2.66       28.15     29.56 o 
 -16   2   6      297.01      288.94     31.91 o 
 -14   2   6       63.72       65.40     14.94 o 
 -12   2   6      372.60      338.59     31.84 o 
 -10   2   6       36.55       73.37      8.69 o 
  -8   2   6     1643.51     1668.77     31.21 o 
  -6   2   6     7218.69     7882.90     84.75 o 
  -4   2   6     2149.56     2410.50     36.68 o 
  -2   2   6      292.91      286.33     11.34 o 
   0   2   6      429.15      559.65     13.88 o 
   2   2   6     1191.88     1231.59     23.95 o 
   4   2   6     1900.63     1766.89     56.36 o 
   6   2   6       71.40       78.84     11.44 o 
   8   2   6        2.01       10.74      6.98 o 
  10   2   6     1868.87     1698.42     48.55 o 
  12   2   6      229.53      263.68     25.86 o 
  14   2   6      137.52      169.13     22.44 o 
  16   2   6      123.90      146.97     20.05 o 
  18   2   6       24.31       66.40     16.11 o 
 -17   3   6       20.99       32.20     17.68 o 
 -15   3   6      343.25      248.69     29.80 o 
 -13   3   6     1510.26     1361.79     53.16 o 
 -11   3   6     1111.09     1027.70     43.10 o 
  -9   3   6     4233.48     4125.35     64.85 o 
  -7   3   6      401.55      385.43     12.37 o 
  -5   3   6     5105.96     5953.67     89.44 o 
  -3   3   6     8722.16     8684.45     80.58 o 
  -1   3   6     1035.08      897.29     17.33 o 
   1   3   6        0.17       13.40      4.09 o 
   3   3   6      224.69      305.86     10.66 o 
   5   3   6      882.64      910.87     29.16 o 
   7   3   6      171.12      178.64     18.30 o 
   9   3   6      732.05      764.34     31.41 o 
  11   3   6     1110.75     1067.73     39.94 o 
  13   3   6      224.82      196.08     22.38 o 
  15   3   6       17.89       42.19     14.69 o 
  17   3   6      275.25      245.95     27.93 o 
 -18   4   6      120.25      211.35     32.46 o 
 -16   4   6      104.93      153.61     27.25 o 
 -14   4   6        3.81       15.09     13.02 o 
 -12   4   6       17.76       25.41     16.13 o 
 -10   4   6       65.02      117.17     19.13 o 
  -8   4   6        4.88       14.11      8.97 o 
  -6   4   6      482.80      474.48     16.93 o 
  -4   4   6      223.25      237.44     11.30 o 
  -2   4   6     1168.24     1319.19     32.75 o 
   0   4   6     1221.08     1326.13     23.52 o 
   2   4   6       79.97       72.84     11.83 o 
   4   4   6     1192.82     1298.33     36.03 o 
   6   4   6     2753.73     2236.71     55.68 o 
   8   4   6     1470.17     1459.44     42.98 o 
  10   4   6      150.15      165.16     19.73 o 
  12   4   6      241.30      268.58     26.74 o 
  14   4   6       12.45       39.27     12.39 o 
  16   4   6      323.09      349.39     33.25 o 
  18   4   6      312.10      298.41     37.16 o 
 -17   5   6       59.04       92.41     19.12 o 
 -15   5   6      558.21      532.78     46.47 o 
 -13   5   6       85.47      108.35     20.70 o 
 -11   5   6       30.03       24.10      9.64 o 
  -9   5   6      534.42      487.76     27.40 o 
  -7   5   6     2878.67     2720.04     57.67 o 
  -5   5   6     2707.35     2572.88     40.19 o 
  -3   5   6     1143.00     1012.57     19.74 o 
  -1   5   6     1330.57     1288.79     26.41 o 
   1   5   6       26.18       16.49      4.99 o 
   3   5   6     2423.50     2115.84     35.37 o 
   5   5   6       21.13       36.30     11.44 o 
   7   5   6     2617.93     2391.95     54.78 o 
   9   5   6      291.96      282.79     35.55 o 
  11   5   6       29.41       59.28     17.75 o 
  13   5   6      203.57      199.15     27.01 o 
  15   5   6      570.29      578.70     42.55 o 
  17   5   6      310.37      399.79     43.44 o 
 -16   6   6        2.04        2.86     13.93 o 
 -14   6   6       28.10       13.32     19.64 o 
 -12   6   6       39.65       61.21     19.41 o 
 -10   6   6      738.65      701.82     39.88 o 
  -8   6   6      411.36      411.28     27.19 o 
  -6   6   6       95.05      105.35     15.85 o 
  -4   6   6       59.17       48.24      8.27 o 
  -2   6   6      604.50      574.22     19.32 o 
   0   6   6     1488.56     1475.22     35.35 o 
   2   6   6     4442.18     4553.66     58.22 o 
   4   6   6       14.34       24.31      7.80 o 
   6   6   6     1264.84     1224.75     51.33 o 
   8   6   6      588.54      543.81     28.74 o 
  10   6   6        0.71       12.95      9.23 o 
  12   6   6       58.47       60.15     13.54 o 
  14   6   6      512.18      537.43     49.47 o 
  16   6   6       59.49       92.84     19.40 o 
 -15   7   6      182.14      196.84     28.21 o 
 -13   7   6        0.48       33.62     12.47 o 
 -11   7   6     1331.82     1087.69     52.24 o 
  -9   7   6      914.73      903.85     45.67 o 
  -7   7   6      638.87      639.32     29.23 o 
  -5   7   6      213.76      156.74     30.19 o 
  -3   7   6     1302.62     1080.91     49.76 o 
  -1   7   6      290.49      289.34     16.78 o 
   1   7   6      842.29      758.93     46.77 o 
   3   7   6      506.62      444.17     23.25 o 
   5   7   6       19.34       48.40     10.63 o 
   7   7   6        0.22        3.28     10.56 o 
   9   7   6        4.43       13.70      9.75 o 
  11   7   6       21.95       30.46     11.79 o 
  13   7   6      248.43      233.49     31.40 o 
  15   7   6      100.77      104.86     24.71 o 
 -14   8   6       99.10       95.57     24.56 o 
 -12   8   6        9.26       27.83     37.06 o 
 -10   8   6      995.23      870.55     60.13 o 
  -8   8   6        2.60       20.78     36.83 o 
  -6   8   6      359.90      335.27     44.12 o 
  -4   8   6     1044.01      993.97     78.35 o 
  -2   8   6        4.29       22.49     10.21 o 
   0   8   6       20.02       34.08      9.25 o 
   2   8   6       60.96       99.82     14.41 o 
   4   8   6     1900.46     1886.60     63.86 o 
   6   8   6     1732.32     1571.53     47.91 o 
   8   8   6      180.54      216.61     22.80 o 
  10   8   6      185.25      183.44     21.68 o 
  12   8   6       78.59      111.31     20.95 o 
  14   8   6       77.75      143.47     26.74 o 
 -13   9   6       78.53      147.26     28.53 o 
 -11   9   6       59.42      122.64     28.51 o 
  -9   9   6     2824.57     2419.89    127.84 o 
  -7   9   6        8.16       17.68     18.57 o 
  -5   9   6      275.30      283.25     41.25 o 
  -3   9   6     2923.91     2987.49    103.48 o 
  -1   9   6      301.06      329.37     42.24 o 
   1   9   6     4394.47     4160.72     92.20 o 
   3   9   6        3.95       39.19     10.75 o 
   5   9   6      183.26      233.47     23.64 o 
   7   9   6      501.08      424.56     32.36 o 
   9   9   6       82.30      129.82     21.02 o 
  11   9   6     1225.08     1205.93     57.37 o 
  13   9   6      346.16      308.97     35.26 o 
 -12  10   6       58.39      104.10     33.08 o 
 -10  10   6      657.20      678.36     76.94 o 
  -8  10   6        0.76       57.33     23.63 o 
  -6  10   6       10.78        9.64     14.05 o 
  -4  10   6        0.02       33.72     26.51 o 
  -2  10   6        1.70       57.76     19.57 o 
   0  10   6     3121.87     2789.38    101.13 o 
   2  10   6      578.14      587.06     47.62 o 
   4  10   6       68.56       70.86     13.23 o 
   6  10   6        8.29       40.84     12.46 o 
   8  10   6      252.21      299.92     32.79 o 
  10  10   6      219.13      257.20     32.38 o 
  12  10   6        2.57       28.78     24.03 o 
 -11  11   6        0.00        3.52     19.35 o 
  -9  11   6       26.06       34.33     29.09 o 
  -7  11   6       77.19       95.70     24.30 o 
  -5  11   6       81.48       86.08     26.00 o 
  -3  11   6       36.08       47.80     29.79 o 
  -1  11   6      916.76      931.92     61.24 o 
   1  11   6      345.20      322.23     44.28 o 
   3  11   6      396.22      481.87     42.03 o 
   5  11   6      246.88      326.95     28.85 o 
   7  11   6      661.44      632.04     56.09 o 
   9  11   6      127.10      157.42     24.34 o 
  11  11   6       72.56       89.33     19.17 o 
  -8  12   6      124.31      156.24     32.37 o 
  -6  12   6       40.21       64.43     21.96 o 
  -4  12   6       71.70       43.58     21.40 o 
  -2  12   6      182.39      216.49     36.96 o 
   0  12   6       27.66       29.27     27.45 o 
   2  12   6       35.57        9.86     27.45 o 
   4  12   6        1.47       38.69     17.90 o 
   6  12   6       64.36       86.72     55.13 o 
   8  12   6      273.13      385.41     46.39 o 
  -5  13   6      202.43      252.30     42.40 o 
  -3  13   6      126.90      233.37     38.42 o 
  -1  13   6       69.19      101.28     27.53 o 
   1  13   6      192.45      330.63     45.72 o 
   3  13   6      157.79      105.09     38.47 o 
   5  13   6        0.13       46.45     27.68 o 
 -17   1   7      100.24      100.40     36.12 o 
 -15   1   7      312.01      347.45     34.07 o 
 -13   1   7        0.81        0.00     17.52 o 
 -11   1   7     1329.72     1285.17     33.22 o 
  -9   1   7      233.63      231.09     14.61 o 
  -7   1   7       32.76       89.22      8.25 o 
  -5   1   7     2634.51     2969.59     42.63 o 
  -3   1   7      859.60     1040.49     17.86 o 
  -1   1   7     4273.85     3848.27     38.79 o 
   1   1   7        9.58       21.51      4.49 o 
   3   1   7     1068.31      942.05     29.46 o 
   5   1   7      588.31      504.08     21.61 o 
   7   1   7      993.42      839.52     30.54 o 
   9   1   7      128.68      146.82     17.97 o 
  11   1   7      596.30      584.44     30.26 o 
  13   1   7       22.36       46.96     12.99 o 
  15   1   7        1.61       13.34     16.32 o 
  17   1   7       90.53      123.72     20.03 o 
 -16   2   7       86.65       69.45     16.32 o 
 -14   2   7      298.62      372.78     34.10 o 
 -12   2   7      506.09      531.27     31.55 o 
 -10   2   7      118.09      184.32     21.85 o 
  -8   2   7     2265.97     2140.62     36.28 o 
  -6   2   7     5140.42     5040.81     52.01 o 
  -4   2   7     2774.57     2507.66     37.42 o 
  -2   2   7    12439.30    11731.20     93.95 o 
   0   2   7      803.10      745.95     16.67 o 
   2   2   7    11417.77    12067.52     95.64 o 
   4   2   7    10996.80    10777.31     92.97 o 
   6   2   7       30.30       61.71     10.83 o 
   8   2   7     1059.36      960.68     41.51 o 
  10   2   7       19.75       48.84     12.48 o 
  12   2   7       13.69       46.91     12.92 o 
  14   2   7      135.26      206.92     24.90 o 
  16   2   7        0.94       25.62     12.89 o 
  18   2   7       12.32       38.47     14.24 o 
 -17   3   7        0.01       19.81     17.12 o 
 -15   3   7      477.16      462.08     39.97 o 
 -13   3   7       44.95       73.51     17.06 o 
 -11   3   7      957.40      886.36     48.46 o 
  -9   3   7      571.14      553.39     30.13 o 
  -7   3   7      248.76      292.98     25.63 o 
  -5   3   7       68.84       61.90     12.44 o 
  -3   3   7     1329.22     1407.46     26.71 o 
  -1   3   7     1078.53      963.42     18.79 o 
   1   3   7      548.98      519.94     16.16 o 
   3   3   7      183.87      181.53      9.23 o 
   5   3   7      128.76      162.46     16.29 o 
   7   3   7     1136.37      933.28     34.85 o 
   9   3   7       98.60      129.38     17.48 o 
  11   3   7       62.41       52.02     12.80 o 
  13   3   7        6.64       18.40     10.58 o 
  15   3   7       40.34       58.83     15.99 o 
  17   3   7       77.99       93.08     17.74 o 
 -18   4   7        9.80       18.95     15.18 o 
 -16   4   7       63.02       39.11     14.13 o 
 -14   4   7      151.45      149.38     22.47 o 
 -12   4   7     1207.74      960.31     44.73 o 
 -10   4   7     1353.40     1052.21     43.88 o 
  -8   4   7     1384.40     1274.15     45.81 o 
  -6   4   7     1058.44     1063.06     39.20 o 
  -4   4   7     1400.95     1452.77     43.96 o 
  -2   4   7     1539.45     1494.96     32.63 o 
   0   4   7     2220.25     2323.19     33.11 o 
   2   4   7      289.36      300.75     11.85 o 
   4   4   7      327.39      388.13     20.61 o 
   6   4   7      592.21      578.46     25.36 o 
   8   4   7      374.60      310.92     25.51 o 
  10   4   7      429.17      429.87     31.66 o 
  12   4   7      174.19      174.93     21.49 o 
  14   4   7      123.37      137.44     20.11 o 
  16   4   7      108.88      123.09     21.00 o 
 -17   5   7        8.66       42.82     15.80 o 
 -15   5   7        6.59       44.26     14.33 o 
 -13   5   7      312.79      318.02     35.34 o 
 -11   5   7        8.12       36.48     11.57 o 
  -9   5   7        7.36       10.06      7.26 o 
  -7   5   7      768.18      652.49     32.83 o 
  -5   5   7      287.81      359.07     23.38 o 
  -3   5   7     4708.01     4529.74     44.56 o 
  -1   5   7     1188.08     1186.06     33.35 o 
   1   5   7     5749.87     5785.25     65.87 o 
   3   5   7       31.41       48.26      7.18 o 
   5   5   7     2003.55     1808.26     45.95 o 
   7   5   7      582.85      607.69     28.25 o 
   9   5   7      983.42      941.77     41.90 o 
  11   5   7      143.95      122.18     17.94 o 
  13   5   7      104.02      135.65     31.28 o 
  15   5   7       29.28       45.78     17.96 o 
  17   5   7       13.57       28.15     15.68 o 
 -16   6   7       22.02       44.32     33.12 o 
 -14   6   7       45.71      100.95     19.91 o 
 -12   6   7      268.59      325.47     35.99 o 
 -10   6   7        4.51        9.24      9.37 o 
  -8   6   7     1785.30     1611.22     55.32 o 
  -6   6   7      420.34      386.52     26.35 o 
  -4   6   7     1133.86     1003.25     34.20 o 
  -2   6   7     1141.33     1061.72     30.46 o 
   0   6   7      993.90      916.48     28.44 o 
   2   6   7     1075.74      972.27     28.99 o 
   4   6   7     1066.00      988.50     33.56 o 
   6   6   7      459.50      488.93     27.55 o 
   8   6   7        0.15       37.84     10.78 o 
  10   6   7       59.29       86.22     18.04 o 
  12   6   7        3.99       25.02     12.14 o 
  14   6   7       98.32      178.48     22.51 o 
  16   6   7        3.59       18.10     24.95 o 
 -15   7   7      119.04      140.22     28.63 o 
 -13   7   7       58.38       70.16     18.59 o 
 -11   7   7       20.18       34.42     14.38 o 
  -9   7   7       82.84      122.38     21.47 o 
  -7   7   7       55.47       72.33     13.74 o 
  -5   7   7     2304.63     2165.55     53.94 o 
  -3   7   7      761.17      673.11     45.03 o 
  -1   7   7       30.60       64.33     19.23 o 
   1   7   7       63.38       65.94      9.15 o 
   3   7   7       88.53      107.34     14.54 o 
   5   7   7       53.58       69.31     15.03 o 
   7   7   7        4.95       25.31     11.71 o 
   9   7   7       44.26       54.95     13.49 o 
  11   7   7      839.52      757.81     37.79 o 
  13   7   7       44.67       52.76     17.55 o 
  15   7   7        5.59        0.00     15.38 o 
 -14   8   7        5.04       29.72     24.40 o 
 -12   8   7       88.00       87.30     52.78 o 
 -10   8   7     1469.87     1277.83     72.15 o 
  -8   8   7      200.20      156.55     35.89 o 
  -6   8   7      270.26      315.61     43.73 o 
  -4   8   7     2698.92     2554.27    173.82 o 
  -2   8   7     1898.59     1514.27     69.37 o 
   0   8   7     2578.42     2429.11    158.50 o 
   2   8   7        1.07       18.95      9.03 o 
   4   8   7        2.51       16.61      9.94 o 
   6   8   7     1365.00     1239.68     43.73 o 
   8   8   7      492.26      513.86     35.69 o 
  10   8   7      378.49      387.82     32.45 o 
  12   8   7      453.17      473.65     44.89 o 
  14   8   7       27.56       59.78     17.38 o 
 -13   9   7       70.26      104.53     25.35 o 
 -11   9   7       15.66       34.43     18.82 o 
  -9   9   7       99.72       53.45     24.52 o 
  -7   9   7       21.46       22.25     17.91 o 
  -5   9   7       29.73       70.89     23.04 o 
  -3   9   7       75.36       61.07     21.73 o 
  -1   9   7      126.15      133.65     29.19 o 
   1   9   7     3544.25     3151.09     94.39 o 
   3   9   7       20.28       30.79     10.98 o 
   5   9   7     3326.44     2898.86     68.03 o 
   7   9   7       37.91       85.18     14.37 o 
   9   9   7        4.77       26.27     12.36 o 
  11   9   7       10.39       33.46     19.07 o 
  13   9   7        0.42       25.50     14.73 o 
 -12  10   7       43.09       69.24     22.20 o 
 -10  10   7      244.79      370.70     50.38 o 
  -8  10   7        0.17       14.69     24.40 o 
  -6  10   7      383.20      401.62     51.61 o 
  -4  10   7       16.60       47.00     21.82 o 
  -2  10   7     2444.34     2057.45     90.42 o 
   0  10   7     1078.84     1207.16     67.77 o 
   2  10   7       37.54       83.21     21.00 o 
   4  10   7      111.28      166.65     20.32 o 
   6  10   7      794.67      765.67     58.64 o 
   8  10   7      886.28      913.91     48.34 o 
  10  10   7       57.51       60.04     17.31 o 
  12  10   7       30.73       27.84     24.40 o 
  -9  11   7      164.89      148.74     32.90 o 
  -7  11   7        2.67        0.00     28.62 o 
  -5  11   7      323.22      375.11    102.28 o 
  -3  11   7      171.99      245.87     47.15 o 
  -1  11   7      206.97      201.15     35.66 o 
   1  11   7      325.92      321.55     46.02 o 
   3  11   7      106.28      165.05     31.67 o 
   5  11   7      332.13      360.76     36.89 o 
   7  11   7       85.08      116.37     21.00 o 
   9  11   7       86.76       74.49     37.40 o 
  -8  12   7       50.05       63.88     24.72 o 
  -6  12   7       37.83       65.72     21.05 o 
  -4  12   7        6.46        9.42     34.95 o 
  -2  12   7      234.60      255.16     78.35 o 
   0  12   7      223.35      316.67     46.28 o 
   2  12   7       51.78       51.23     20.37 o 
   4  12   7       55.99       41.29     27.68 o 
   6  12   7       49.88       43.36     31.20 o 
   8  12   7       22.37       54.88     31.90 o 
  -3  13   7      351.30      394.08     54.33 o 
  -1  13   7       60.08      112.38     35.66 o 
   1  13   7       32.37       52.14     25.52 o 
   3  13   7        0.49      112.60     33.78 o 
 -18   0   8        4.18       32.37     25.80 o 
 -16   0   8      361.56      246.77     58.64 o 
 -14   0   8        6.31        0.00     19.24 o 
 -12   0   8     3819.79     3185.55    121.98 o 
 -10   0   8      706.16      696.59     30.84 o 
  -8   0   8     1431.86     1521.79     42.57 o 
  -6   0   8     2119.50     2308.84     50.35 o 
  -4   0   8     1113.12     1127.97    159.98 o 
  -2   0   8        0.33       21.77      5.94 o 
   0   0   8     2549.71     2234.20     43.74 o 
   2   0   8       74.12       74.36     11.11 o 
   4   0   8    49973.59    45810.00    630.07 o 
   6   0   8    10351.70    10722.57    167.83 o 
   8   0   8        8.82       17.46     12.14 o 
  10   0   8       58.32       35.05     16.63 o 
  12   0   8        6.30       17.08     14.41 o 
  14   0   8       20.02       10.48     15.22 o 
  16   0   8        0.19        0.00     21.11 o 
  18   0   8        2.09       26.01     18.70 o 
 -17   1   8        0.51        0.00     14.55 o 
 -15   1   8      390.50      384.85     49.22 o 
 -13   1   8      175.85      198.45     39.21 o 
 -11   1   8     1326.90     1240.13     40.79 o 
  -9   1   8        2.85       10.57      7.31 o 
  -7   1   8     1208.50     1202.14     24.91 o 
  -5   1   8     2657.62     2761.99     34.63 o 
  -3   1   8     3119.79     3014.57     34.63 o 
  -1   1   8     2884.89     2371.27     31.11 o 
   1   1   8    10811.21    10761.18     85.43 o 
   3   1   8     1153.93     1194.61     27.00 o 
   5   1   8       97.62       91.78     13.06 o 
   7   1   8     1319.02     1358.91     42.86 o 
   9   1   8       46.21       76.10     13.38 o 
  11   1   8        6.76       14.07      9.54 o 
  13   1   8       65.32       90.48     17.24 o 
  15   1   8       67.14       94.42     17.34 o 
  17   1   8       65.64      125.76     20.11 o 
 -16   2   8        0.94       32.49     14.25 o 
 -14   2   8      394.82      384.24     35.22 o 
 -12   2   8      174.40      152.53     21.43 o 
 -10   2   8      456.88      430.16     32.73 o 
  -8   2   8     1004.24      976.89     28.77 o 
  -6   2   8      803.05      915.06     24.08 o 
  -4   2   8     7043.31     8067.19     78.07 o 
  -2   2   8       17.19       26.32      5.72 o 
   0   2   8      873.00      936.91     19.76 o 
   2   2   8      887.96      945.64     25.73 o 
   4   2   8      304.35      267.00     15.41 o 
   6   2   8       11.33       25.26      8.58 o 
   8   2   8       68.57       71.70     13.50 o 
  10   2   8      186.12      190.27     21.42 o 
  12   2   8      773.07      710.42     50.28 o 
  14   2   8       33.61       62.71     15.27 o 
  16   2   8        0.90       20.60     13.27 o 
  18   2   8       88.51       95.44     27.63 o 
 -17   3   8       11.79       40.82     25.33 o 
 -15   3   8        6.20       23.01     12.35 o 
 -13   3   8       13.85        8.69     10.74 o 
 -11   3   8     2186.34     1803.07     59.36 o 
  -9   3   8      105.96       68.81     15.19 o 
  -7   3   8       38.85       51.98     12.00 o 
  -5   3   8     6392.81     6781.86     72.28 o 
  -3   3   8     2168.49     1847.63     33.04 o 
  -1   3   8      315.51      239.41     10.53 o 
   1   3   8     1237.33     1306.33     25.15 o 
   3   3   8      382.75      463.54     22.90 o 
   5   3   8       46.36       21.38      9.48 o 
   7   3   8      359.52      362.63     26.43 o 
   9   3   8      314.78      437.53     30.95 o 
  11   3   8     1065.79      925.17     38.83 o 
  13   3   8        1.36        1.24     10.60 o 
  15   3   8      333.69      313.48     31.28 o 
  17   3   8        0.98        8.35     13.05 o 
 -18   4   8      229.53      282.79     40.88 o 
 -16   4   8       68.79       41.08     18.59 o 
 -14   4   8       76.99      119.90     19.83 o 
 -12   4   8     1202.25      955.17     51.52 o 
 -10   4   8     1977.74     1857.94     59.72 o 
  -8   4   8      566.52      567.94     30.93 o 
  -6   4   8      307.78      405.50     31.13 o 
  -4   4   8        8.89       24.53     10.29 o 
  -2   4   8     3299.95     3652.25     52.94 o 
   0   4   8     1567.43     1390.63     26.50 o 
   2   4   8     1712.36     1618.92     30.97 o 
   4   4   8       45.55       51.60      7.52 o 
   6   4   8       92.75      181.94     19.01 o 
   8   4   8      101.81      139.82     17.68 o 
  10   4   8      124.07      115.10     17.32 o 
  12   4   8       98.45      151.67     19.97 o 
  14   4   8        0.87       21.96     11.83 o 
  16   4   8        2.40       38.43     14.77 o 
 -17   5   8        4.67       31.36     15.38 o 
 -15   5   8       11.26       33.89     14.71 o 
 -13   5   8        8.59       13.78     12.36 o 
 -11   5   8     2053.65     1682.51     60.03 o 
  -9   5   8      451.66      449.21     41.85 o 
  -7   5   8      961.25     1040.57     42.73 o 
  -5   5   8     1476.29     1349.72     46.75 o 
  -3   5   8        8.15       17.95      7.63 o 
  -1   5   8     4328.35     4063.04     47.64 o 
   1   5   8      140.55      161.06     11.69 o 
   3   5   8      720.16      606.86     20.06 o 
   5   5   8       33.22       33.83      8.78 o 
   7   5   8      383.97      459.04     30.70 o 
   9   5   8       18.41       51.76     12.33 o 
  11   5   8      101.34      185.25     22.90 o 
  13   5   8       13.03       17.13     11.71 o 
  15   5   8        0.11       13.24     11.45 o 
  17   5   8       55.67       72.11     22.31 o 
 -16   6   8      129.95      143.90     23.47 o 
 -14   6   8        0.09        0.00     10.50 o 
 -12   6   8      103.93      116.26     21.32 o 
 -10   6   8      208.15      205.71     23.28 o 
  -8   6   8     2368.40     2070.24     55.08 o 
  -6   6   8       60.03       48.61     11.57 o 
  -4   6   8       70.04       93.12     14.57 o 
  -2   6   8      639.13      607.05     31.72 o 
   0   6   8      480.37      525.08     18.99 o 
   2   6   8       59.39       70.93      9.28 o 
   4   6   8     1710.27     1672.02     45.55 o 
   6   6   8      435.94      503.04     28.95 o 
   8   6   8       33.29       32.93     11.13 o 
  10   6   8        8.87       29.54     10.69 o 
  12   6   8       23.31       21.95     11.57 o 
  14   6   8      162.06      157.80     23.40 o 
  16   6   8       41.81       89.18     18.48 o 
 -15   7   8       12.17       54.60     23.18 o 
 -13   7   8       58.72       85.31     18.89 o 
 -11   7   8      216.17      130.23     23.31 o 
  -9   7   8      997.16      838.47     36.65 o 
  -7   7   8      656.64      612.77     31.77 o 
  -5   7   8       23.25       55.53     12.60 o 
  -3   7   8      183.88      254.60     39.64 o 
  -1   7   8      429.50      441.43     49.03 o 
   1   7   8      134.55      157.23     17.61 o 
   3   7   8      427.22      412.00     27.44 o 
   5   7   8      514.74      470.26     36.22 o 
   7   7   8       43.46       98.35     17.73 o 
   9   7   8       25.74       53.34     13.14 o 
  11   7   8        6.85       43.47     12.46 o 
  13   7   8      127.36      255.36     31.73 o 
  15   7   8      293.65      278.86     42.17 o 
 -14   8   8       16.89       15.65     19.39 o 
 -12   8   8       76.29       91.42     20.24 o 
 -10   8   8      292.55      360.83     44.36 o 
  -8   8   8     1320.01     1183.49     68.00 o 
  -6   8   8      349.86      471.59     79.76 o 
  -4   8   8      929.72      861.28     56.38 o 
  -2   8   8      546.22      578.81     54.40 o 
   0   8   8     1354.72     1346.34     66.33 o 
   2   8   8      658.87      648.05     35.63 o 
   4   8   8      283.16      271.70     25.02 o 
   6   8   8      207.34      232.38     23.17 o 
   8   8   8       42.07       48.45     13.40 o 
  10   8   8      574.11      542.08     45.01 o 
  12   8   8       74.45       92.61     20.19 o 
  14   8   8        0.55       39.05     17.86 o 
 -13   9   8      127.69      153.98     28.66 o 
 -11   9   8        2.86       51.66     19.90 o 
  -9   9   8       29.44       52.54     25.57 o 
  -7   9   8       43.83       79.62     25.34 o 
  -5   9   8     5771.18     5393.52    151.44 o 
  -3   9   8      472.15      507.76     54.24 o 
  -1   9   8      354.45      463.83    126.20 o 
   1   9   8      576.80      635.17     51.11 o 
   3   9   8       40.85       67.89     21.15 o 
   5   9   8     1794.70     1573.44     49.81 o 
   7   9   8       37.41       75.04     15.11 o 
   9   9   8      217.17      330.15     30.36 o 
  11   9   8      347.12      321.34     45.98 o 
  13   9   8        2.92       40.29     16.82 o 
 -12  10   8       17.68       22.85     19.72 o 
 -10  10   8        9.45        9.46     53.95 o 
  -8  10   8       11.17       11.09     18.83 o 
  -6  10   8      110.38       81.06     23.82 o 
  -4  10   8      298.87      420.11     53.97 o 
  -2  10   8      498.26      602.51     61.44 o 
   0  10   8       74.19      109.64     27.63 o 
   2  10   8      221.11      214.47     35.33 o 
   4  10   8      320.57      403.00     36.82 o 
   6  10   8     1281.29      955.94     40.05 o 
   8  10   8       75.74      103.68     18.61 o 
  10  10   8       41.09       41.89     14.93 o 
  -9  11   8       24.02        0.00     17.83 o 
  -7  11   8        1.14        0.00     18.06 o 
  -5  11   8      395.25      386.58     92.42 o 
  -3  11   8      236.74      197.01     39.11 o 
  -1  11   8      526.34      428.71     52.55 o 
   1  11   8      530.48      607.86     62.65 o 
   3  11   8      236.34      298.34     99.23 o 
   5  11   8      202.34      269.52     40.53 o 
   7  11   8      450.23      498.46     45.94 o 
   9  11   8       93.75       92.35     17.78 o 
  -6  12   8      106.80      129.33     62.87 o 
  -4  12   8       11.56       75.29     34.48 o 
  -2  12   8      467.20      467.84     57.72 o 
   0  12   8       15.96       26.35     19.70 o 
   2  12   8       36.62       50.83     28.15 o 
   4  12   8       71.17       73.30     27.45 o 
   6  12   8        3.86        4.69     24.40 o 
  -1  13   8      191.72      346.00     46.72 o 
   1  13   8        5.69       76.61     26.18 o 
 -17   1   9       69.33       73.15     27.68 o 
 -15   1   9        0.24       21.69     15.76 o 
 -13   1   9      846.12      744.83     40.60 o 
 -11   1   9       18.56       23.21      8.37 o 
  -9   1   9      135.35      179.57     15.73 o 
  -7   1   9        1.60       13.59      4.65 o 
  -5   1   9     1439.05     1370.72     24.37 o 
  -3   1   9     1696.40     1815.25     27.51 o 
  -1   1   9     5393.57     5236.96     51.96 o 
   1   1   9       82.01       82.95      8.45 o 
   3   1   9     7077.10     6604.38     83.76 o 
   5   1   9     6208.90     6075.81    100.14 o 
   7   1   9      128.24      155.27     18.32 o 
   9   1   9       11.64       28.04     11.00 o 
  11   1   9       14.78       33.59     11.29 o 
  13   1   9      665.44      641.88     41.92 o 
  15   1   9        0.07       23.90     12.73 o 
  17   1   9       20.51       18.40     13.04 o 
 -18   2   9       38.38       42.51     19.72 o 
 -16   2   9       97.79       56.51     31.20 o 
 -14   2   9      398.71      308.00     39.74 o 
 -12   2   9      608.92      583.48     35.58 o 
 -10   2   9      591.51      467.96     40.49 o 
  -8   2   9      316.60      293.93     23.74 o 
  -6   2   9     6021.24     6603.33     74.20 o 
  -4   2   9      415.48      392.53     18.53 o 
  -2   2   9      103.90       54.76      5.61 o 
   0   2   9       12.53       74.60      7.79 o 
   2   2   9     2104.79     1971.86     32.97 o 
   4   2   9    12813.12    12325.30    108.46 o 
   6   2   9       57.30       75.44     12.76 o 
   8   2   9        8.43       36.98     10.53 o 
  10   2   9        1.03       13.60      9.06 o 
  12   2   9       64.59      122.40     19.09 o 
  14   2   9     1153.11     1123.79     47.22 o 
  16   2   9       15.60       14.08     12.25 o 
 -15   3   9       50.51       38.17     16.22 o 
 -13   3   9      158.00      197.81     25.11 o 
 -11   3   9     6229.61     5349.19    160.92 o 
  -9   3   9       26.06       45.04     14.71 o 
  -7   3   9       10.18        2.89      8.03 o 
  -5   3   9        2.45       18.05      7.90 o 
  -3   3   9      300.27      269.73     18.06 o 
  -1   3   9     2529.44     2392.37     33.22 o 
   1   3   9        0.13       15.27      4.91 o 
   3   3   9     1429.36     1554.36     35.82 o 
   5   3   9      654.47      589.34     25.55 o 
   7   3   9        4.24       19.12      8.65 o 
   9   3   9       55.42       39.41     11.42 o 
  11   3   9      219.78      241.94     26.04 o 
  13   3   9       18.34       38.35     13.17 o 
  15   3   9       24.15       42.23     14.60 o 
  17   3   9       98.95      123.72     20.17 o 
 -16   4   9       98.11       80.36     24.44 o 
 -14   4   9       15.06       21.55     13.82 o 
 -12   4   9      849.60      769.39     40.52 o 
 -10   4   9      115.76      100.02     18.83 o 
  -8   4   9      857.42      728.86     35.81 o 
  -6   4   9        0.99       11.51     13.22 o 
  -4   4   9      276.15      302.61     23.99 o 
  -2   4   9      527.24      509.01     18.53 o 
   0   4   9      542.32      457.54     15.82 o 
   2   4   9     1819.86     1633.36     33.49 o 
   4   4   9     2042.53     1787.57     36.21 o 
   6   4   9       63.94       54.73     11.20 o 
   8   4   9       14.04       14.83      9.10 o 
  10   4   9      107.51      151.20     20.49 o 
  12   4   9      133.69      175.99     22.58 o 
  14   4   9        0.85        5.86     11.86 o 
  16   4   9      138.98      132.45     27.27 o 
 -17   5   9       11.16       15.79     14.77 o 
 -15   5   9      123.11       85.66     19.22 o 
 -13   5   9       88.78       32.24     23.03 o 
 -11   5   9     1889.96     1619.81     89.75 o 
  -9   5   9       18.87       46.26     13.66 o 
  -7   5   9      105.09       90.27     16.71 o 
  -5   5   9       24.88       29.74     11.55 o 
  -3   5   9      107.60      183.79     19.48 o 
  -1   5   9     2471.23     2458.62     41.37 o 
   1   5   9      100.82      146.77     11.52 o 
   3   5   9       35.30       62.45      8.41 o 
   5   5   9      713.48      641.96     33.49 o 
   7   5   9      192.87      208.29     21.03 o 
   9   5   9       30.85       40.25     11.64 o 
  11   5   9      217.94      262.95     27.63 o 
  13   5   9        2.71        9.77     11.64 o 
  15   5   9        1.18       11.38     14.73 o 
 -16   6   9       44.45       71.43     22.97 o 
 -14   6   9       65.15      111.34     21.65 o 
 -12   6   9      275.73      327.51     37.00 o 
 -10   6   9      552.19      536.05     37.13 o 
  -8   6   9     1066.82     1061.30     57.97 o 
  -6   6   9      107.18      135.07     19.03 o 
  -4   6   9     2189.19     1741.47     66.91 o 
  -2   6   9     5403.81     5094.73    123.80 o 
   0   6   9      503.04      478.31     24.47 o 
   2   6   9     1158.28     1109.30     35.04 o 
   4   6   9     1131.30      989.04     35.60 o 
   6   6   9      460.84      545.94     30.59 o 
   8   6   9       84.79       90.28     25.33 o 
  10   6   9       56.41       88.81     15.61 o 
  12   6   9        0.01       29.16     16.86 o 
  14   6   9       80.99       62.87     16.37 o 
 -15   7   9       17.46       41.84     15.15 o 
 -13   7   9      231.86      263.62     43.67 o 
 -11   7   9      576.81      582.93     49.15 o 
  -9   7   9      597.94      594.61     46.72 o 
  -7   7   9     2387.62     2335.26     60.95 o 
  -5   7   9       10.95       15.91      9.75 o 
  -3   7   9     1252.62     1119.88     46.57 o 
  -1   7   9     1426.03     1339.54     50.22 o 
   1   7   9     1208.92     1174.45     44.10 o 
   3   7   9        3.21       33.42      9.35 o 
   5   7   9        0.37        5.86      8.54 o 
   7   7   9      158.60      187.35     24.02 o 
   9   7   9      200.31      222.67     23.92 o 
  11   7   9       33.15       58.03     16.66 o 
  13   7   9       19.57       56.23     14.58 o 
  15   7   9      102.54      123.63     27.26 o 
 -14   8   9       76.15      142.15     24.02 o 
 -12   8   9       26.92       44.93     19.55 o 
 -10   8   9        0.13        6.72     12.35 o 
  -8   8   9      115.39       88.97     34.24 o 
  -6   8   9     1126.07     1012.03     64.45 o 
  -4   8   9        0.96        0.65     14.39 o 
  -2   8   9     1075.59     1072.65     62.03 o 
   0   8   9     1665.47     1445.24     72.72 o 
   2   8   9     1635.37     1456.05     69.47 o 
   4   8   9      345.57      404.66     30.49 o 
   6   8   9        0.18       14.88     10.54 o 
   8   8   9      392.21      398.07     31.71 o 
  10   8   9      291.52      301.38     28.48 o 
  12   8   9      187.15      263.64     27.57 o 
  14   8   9      220.10      224.07     29.71 o 
 -13   9   9       58.07       47.76     19.72 o 
 -11   9   9        0.34       13.69     18.02 o 
  -9   9   9        4.69       16.34     27.45 o 
  -7   9   9       95.66       33.04     37.06 o 
  -5   9   9      927.46      849.21     59.64 o 
  -3   9   9       58.44      110.55     27.32 o 
  -1   9   9      381.14      464.73     52.97 o 
   1   9   9      131.90      138.93     29.01 o 
   3   9   9     1648.25     1368.07     69.30 o 
   5   9   9      124.68      192.18     20.61 o 
   7   9   9      206.10      203.09     23.09 o 
   9   9   9        0.81       37.08     12.90 o 
  11   9   9       44.63       91.94     19.73 o 
 -10  10   9        2.75        0.00     43.16 o 
  -8  10   9       14.43       53.29     24.77 o 
  -6  10   9      222.32      314.43     71.31 o 
  -4  10   9      295.66      319.03     53.48 o 
  -2  10   9      385.01      410.61     53.15 o 
   0  10   9       85.32       75.30     42.69 o 
   2  10   9      220.56      311.99     42.37 o 
   4  10   9      106.77      137.25     27.91 o 
   6  10   9        0.44       21.43     14.19 o 
   8  10   9       59.21       71.81     23.36 o 
  10  10   9       25.16       71.38     16.93 o 
  -9  11   9      101.66      108.60     29.71 o 
  -7  11   9        7.62        8.09     39.88 o 
  -5  11   9      171.40      196.62     36.74 o 
  -3  11   9       31.28       23.23     19.35 o 
  -1  11   9        7.08       36.52     19.16 o 
   1  11   9        5.91       38.22     58.64 o 
   3  11   9      226.71      252.83     39.19 o 
   5  11   9      563.32      565.39     59.20 o 
   7  11   9       14.12       34.94     21.22 o 
   9  11   9       63.49      101.07     18.81 o 
  -6  12   9       91.74      132.55     39.88 o 
  -4  12   9       22.92       55.36     22.38 o 
  -2  12   9       87.66       54.57     22.99 o 
   0  12   9        2.38       39.59     21.83 o 
   2  12   9      155.92      211.45     42.22 o 
   4  12   9        2.10       31.06     20.07 o 
   6  12   9       11.31       54.89     29.56 o 
 -18   0  10        8.52       18.30     25.33 o 
 -16   0  10      119.47      150.60     48.32 o 
 -14   0  10      504.16      593.95     89.14 o 
 -12   0  10     3101.12     2395.49    137.46 o 
 -10   0  10      895.19      844.49     46.27 o 
  -8   0  10     1228.71     1197.37     51.90 o 
  -6   0  10    15748.04    15940.55    161.78 o 
  -4   0  10       30.06       62.49     10.27 o 
  -2   0  10      773.42      721.25     26.25 o 
   0   0  10      699.00      648.36     25.96 o 
   2   0  10     8857.06     8659.13    110.77 o 
   4   0  10    69141.17    64208.10   1187.43 o 
   6   0  10    12079.71    11022.24    244.90 o 
   8   0  10     3339.61     2295.48    161.39 o 
  10   0  10        3.40       58.17     18.69 o 
  12   0  10      650.21      577.24     57.39 o 
  14   0  10      342.23      348.42     78.82 o 
  16   0  10        0.57        0.00     45.04 o 
 -17   1  10      119.99      181.33     32.57 o 
 -15   1  10        9.42       14.76     18.53 o 
 -13   1  10      169.71      180.99     33.46 o 
 -11   1  10      773.98      668.46     37.13 o 
  -9   1  10        7.03       19.59      9.82 o 
  -7   1  10     3856.91     3767.30     56.54 o 
  -5   1  10      183.11      230.19     11.95 o 
  -3   1  10     2661.53     2700.39     35.90 o 
  -1   1  10     1968.84     1952.57     31.33 o 
   1   1  10      357.95      314.10     14.11 o 
   3   1  10     1992.98     1654.84     32.15 o 
   5   1  10      318.30      376.92     25.70 o 
   7   1  10     2500.46     2153.21     53.31 o 
   9   1  10      490.60      503.06     33.81 o 
  11   1  10      134.59      131.44     19.18 o 
  13   1  10       26.40       68.25     15.77 o 
  15   1  10      234.66      176.49     23.89 o 
  17   1  10        0.00       19.84     13.45 o 
 -16   2  10        0.34        0.00     36.36 o 
 -14   2  10      285.04      265.80     31.71 o 
 -12   2  10        4.17        3.55     10.73 o 
 -10   2  10      191.52      158.15     18.83 o 
  -8   2  10      222.26      249.62     23.04 o 
  -6   2  10       52.61       95.22     10.78 o 
  -4   2  10      242.77      314.08     17.01 o 
  -2   2  10       15.24       36.28      5.42 o 
   0   2  10      530.97      563.43     19.23 o 
   2   2  10      305.49      284.46     15.16 o 
   4   2  10      407.56      425.63     18.47 o 
   6   2  10       44.70       53.63     11.51 o 
   8   2  10      240.19      216.31     22.64 o 
  10   2  10        1.12       23.51      9.92 o 
  12   2  10      211.41      190.64     23.15 o 
  14   2  10        5.79       42.60     13.61 o 
  16   2  10      120.69      146.08     19.90 o 
 -17   3  10       58.07      104.15     38.94 o 
 -15   3  10        0.00       32.08     12.69 o 
 -13   3  10      634.07      475.65     45.69 o 
 -11   3  10       71.44      108.31     17.13 o 
  -9   3  10     1106.61      926.03     36.42 o 
  -7   3  10     2950.70     2943.99     63.52 o 
  -5   3  10     1481.70     1484.13     42.28 o 
  -3   3  10      190.46      234.79     19.63 o 
  -1   3  10     7545.17     7329.95     66.93 o 
   1   3  10      964.83      747.51     20.54 o 
   3   3  10       34.56       33.85     12.08 o 
   5   3  10      372.77      407.21     24.98 o 
   7   3  10        1.93        2.02      8.23 o 
   9   3  10       16.24       23.03     10.08 o 
  11   3  10        5.25       13.09     10.33 o 
  13   3  10       68.57       86.15     15.54 o 
  15   3  10       75.70      118.09     24.51 o 
  17   3  10        0.66        9.69     12.74 o 
 -16   4  10      235.48      279.15     56.30 o 
 -14   4  10      395.72      380.27     38.18 o 
 -12   4  10      480.80      508.74     41.76 o 
 -10   4  10      519.10      524.21     40.23 o 
  -8   4  10      709.88      595.67     35.84 o 
  -6   4  10      664.17      581.35     29.53 o 
  -4   4  10      341.71      260.74     23.24 o 
  -2   4  10      269.70      341.04     17.93 o 
   0   4  10     1113.05     1172.01     25.78 o 
   2   4  10       19.89        8.04      5.73 o 
   4   4  10       68.49       95.57     11.10 o 
   6   4  10       36.04       42.56     11.18 o 
   8   4  10      980.88      845.94     42.93 o 
  10   4  10     1175.12     1104.52     43.28 o 
  12   4  10       48.45       48.05     16.86 o 
  14   4  10      173.49      171.46     23.29 o 
  16   4  10       31.65       85.68     16.57 o 
 -15   5  10      171.81      240.90     52.78 o 
 -13   5  10      523.42      616.16     46.89 o 
 -11   5  10      316.36      324.88     61.98 o 
  -9   5  10      917.42      924.61     49.85 o 
  -7   5  10      579.78      694.04     36.61 o 
  -5   5  10     1633.13     1434.80     44.98 o 
  -3   5  10     1223.24     1266.67     40.92 o 
  -1   5  10      214.73      269.32     16.85 o 
   1   5  10      882.76      831.63     22.40 o 
   3   5  10       13.82       19.58      5.86 o 
   5   5  10      760.90      594.59     27.57 o 
   7   5  10      118.45      118.73     16.86 o 
   9   5  10     1281.79     1120.81     43.34 o 
  11   5  10        5.85       32.17     11.87 o 
  13   5  10       11.05        6.70     10.71 o 
  15   5  10       81.95       72.74     16.06 o 
 -16   6  10        6.34       58.86     16.28 o 
 -14   6  10       17.17       60.87     15.86 o 
 -12   6  10      111.13      133.78     25.90 o 
 -10   6  10      442.29      480.63     36.81 o 
  -8   6  10       76.25       58.20     15.17 o 
  -6   6  10       26.72       62.00     13.19 o 
  -4   6  10      546.47      530.87     25.44 o 
  -2   6  10       15.86        8.08      7.89 o 
   0   6  10      985.29      835.16     32.55 o 
   2   6  10      135.00      122.59     14.87 o 
   4   6  10     1908.21     1650.91     47.02 o 
   6   6  10        0.41       24.24      9.16 o 
   8   6  10      459.72      469.67     34.33 o 
  10   6  10       15.87       41.90     12.67 o 
  12   6  10        9.79       25.08     12.30 o 
  14   6  10       52.10       70.87     16.59 o 
 -15   7  10        5.65       50.65     20.57 o 
 -13   7  10      283.52      310.44     34.19 o 
 -11   7  10      167.55      224.69     30.10 o 
  -9   7  10      587.53      700.76     37.72 o 
  -7   7  10      310.08      282.83     26.87 o 
  -5   7  10      768.93      687.26     34.66 o 
  -3   7  10      438.38      520.06     31.56 o 
  -1   7  10      148.64      197.03     23.50 o 
   1   7  10       72.47      117.56     87.97 o 
   3   7  10      236.33      280.62     24.09 o 
   5   7  10       44.67       63.21     12.90 o 
   7   7  10       10.51       30.63     11.18 o 
   9   7  10       48.12       59.05     15.57 o 
  11   7  10        0.08       23.89     11.94 o 
  13   7  10       50.69       65.17     16.25 o 
 -14   8  10       94.27      187.71     28.31 o 
 -12   8  10      100.00       78.94     20.21 o 
 -10   8  10        5.77       25.04     13.74 o 
  -8   8  10      646.05      556.56     36.09 o 
  -6   8  10       39.60       34.00     16.09 o 
  -4   8  10      130.43      198.23     35.66 o 
  -2   8  10      753.83      759.61     42.85 o 
   0   8  10      417.01      500.72     53.03 o 
   2   8  10      235.90      283.55     39.46 o 
   4   8  10      566.92      555.28     41.47 o 
   6   8  10      152.26      175.99     21.02 o 
   8   8  10       34.73       24.44     15.99 o 
  10   8  10      187.69      265.03     28.27 o 
  12   8  10        5.81        8.52     15.78 o 
 -11   9  10       85.44      161.66     31.18 o 
  -9   9  10       23.97       28.04     44.33 o 
  -7   9  10     1985.01     1637.94     84.35 o 
  -5   9  10      229.40      239.27     39.89 o 
  -3   9  10       63.30      132.34     30.85 o 
  -1   9  10     1389.78     1307.73     71.03 o 
   1   9  10       10.10       23.81     18.44 o 
   3   9  10     1857.11     1774.57     80.27 o 
   5   9  10      109.03      108.55     19.18 o 
   7   9  10      242.73      227.85     23.59 o 
   9   9  10      161.24      187.48     23.26 o 
  11   9  10      164.57      188.72     24.24 o 
 -10  10  10       31.73       40.46     26.27 o 
  -8  10  10      117.60      159.75     34.57 o 
  -6  10  10       28.31       53.95     24.40 o 
  -4  10  10       70.61      126.33     30.80 o 
  -2  10  10      171.10      172.47     34.81 o 
   0  10  10        0.89       21.82     18.37 o 
   2  10  10     1156.42      947.09     85.39 o 
   4  10  10      232.32      277.16     40.61 o 
   6  10  10       23.33       38.96     25.33 o 
   8  10  10        6.67       55.25     13.15 o 
  10  10  10        5.96       56.79     15.19 o 
  -7  11  10        3.72       48.58     21.50 o 
  -5  11  10      384.93      435.63     57.01 o 
  -3  11  10      119.70      153.81     32.80 o 
  -1  11  10       41.58       20.18     19.57 o 
   1  11  10       69.30      108.16     26.82 o 
   3  11  10      152.47      175.84     37.77 o 
   5  11  10       39.86       58.08     23.01 o 
   7  11  10        3.86        0.00     21.82 o 
  -4  12  10       99.15      160.44     31.34 o 
  -2  12  10      146.15      207.48     37.14 o 
   0  12  10        0.21        0.00     19.74 o 
   2  12  10        0.80        0.00     17.36 o 
   4  12  10      106.96      188.69     54.89 o 
 -17   1  11      147.14      150.04     34.01 o 
 -15   1  11      203.48      181.87     35.05 o 
 -13   1  11      229.48      221.54     37.47 o 
 -11   1  11      270.00      306.89     33.08 o 
  -9   1  11      878.15      787.55     38.37 o 
  -7   1  11       28.16       16.79      7.12 o 
  -5   1  11     1025.53     1009.61     27.97 o 
  -3   1  11      848.29      740.88     18.96 o 
  -1   1  11       25.83       36.67      6.38 o 
   1   1  11     1310.19     1413.75     29.01 o 
   3   1  11     1390.13     1380.58     30.45 o 
   5   1  11     1320.55     1024.95     34.85 o 
   7   1  11        4.56       21.35      9.79 o 
   9   1  11      557.77      536.71     35.47 o 
  11   1  11      817.73      801.86     37.58 o 
  13   1  11        6.53       14.70     11.42 o 
  15   1  11       70.12       66.25     15.19 o 
  17   1  11        0.28       56.97     15.40 o 
 -16   2  11       13.11        0.00     12.55 o 
 -14   2  11        0.73        7.43     16.19 o 
 -12   2  11       67.05      121.02     20.62 o 
 -10   2  11      481.89      516.74     37.65 o 
  -8   2  11       28.27       77.22     13.75 o 
  -6   2  11       87.43       74.35      9.96 o 
  -4   2  11      127.46      154.99     13.86 o 
  -2   2  11       28.45       29.47      5.44 o 
   0   2  11     1166.33      888.49     25.25 o 
   2   2  11       40.59       42.40      7.48 o 
   4   2  11      113.38      122.97     13.25 o 
   6   2  11       70.54       71.55     13.31 o 
   8   2  11       28.45       29.16     11.99 o 
  10   2  11      206.56      291.27     27.71 o 
  12   2  11       10.46       21.95     11.10 o 
  14   2  11       55.14       39.84     14.20 o 
  16   2  11      110.08      146.49     24.58 o 
 -17   3  11        1.18       34.14     19.36 o 
 -15   3  11       33.95       59.61     16.25 o 
 -13   3  11      429.57      470.40     43.42 o 
 -11   3  11      156.74      194.94     22.37 o 
  -9   3  11     1775.19     1622.83     49.70 o 
  -7   3  11       74.35       53.61     12.35 o 
  -5   3  11      293.50      264.71     23.97 o 
  -3   3  11      828.94      774.36     24.57 o 
  -1   3  11       15.89       14.18      6.49 o 
   1   3  11      910.33      888.24     23.24 o 
   3   3  11        5.63       35.04     11.51 o 
   5   3  11      305.33      327.45     19.61 o 
   7   3  11       26.14       12.11      8.17 o 
   9   3  11        4.35       19.47     10.26 o 
  11   3  11       87.19      136.22     19.65 o 
  13   3  11       28.96       34.07     14.63 o 
  15   3  11        6.58        0.00     11.70 o 
 -16   4  11        0.96       37.87     16.58 o 
 -14   4  11        2.29       20.01     15.89 o 
 -12   4  11      525.93      448.86     52.75 o 
 -10   4  11      729.83      645.42     33.92 o 
  -8   4  11        0.07       27.99     11.51 o 
  -6   4  11        2.84       16.32      8.76 o 
  -4   4  11      569.09      579.97     28.14 o 
  -2   4  11      498.66      466.81     21.19 o 
   0   4  11      307.51      284.33     18.08 o 
   2   4  11      194.54      217.49     16.42 o 
   4   4  11      202.72      143.40     14.29 o 
   6   4  11       30.66       27.62     10.36 o 
   8   4  11        1.06       21.09      9.37 o 
  10   4  11       14.31       42.18     12.59 o 
  12   4  11      140.12      127.11     19.94 o 
  14   4  11        8.25       12.88     13.62 o 
  16   4  11        0.16        0.00     12.90 o 
 -15   5  11       10.62       34.25     23.93 o 
 -13   5  11        0.63        7.13     11.61 o 
 -11   5  11       40.90       60.69     16.74 o 
  -9   5  11      205.94      218.97     24.69 o 
  -7   5  11       87.23       80.77     15.73 o 
  -5   5  11      891.14      855.80     35.58 o 
  -3   5  11      885.24      827.08     36.71 o 
  -1   5  11      648.68      578.82     27.76 o 
   1   5  11     1011.09      870.34     27.72 o 
   3   5  11      469.36      418.47     23.99 o 
   5   5  11      156.80      238.80     22.22 o 
   7   5  11       35.65       55.00     13.15 o 
   9   5  11        3.13       25.74     11.12 o 
  11   5  11      118.12      110.68     18.67 o 
  13   5  11        2.25       26.55     12.55 o 
  15   5  11       35.22       75.02     18.26 o 
 -14   6  11       82.29      103.31     40.61 o 
 -12   6  11        5.58        1.45     11.44 o 
 -10   6  11       76.61       75.51     17.98 o 
  -8   6  11      706.48      676.73     38.93 o 
  -6   6  11      519.69      581.12     33.51 o 
  -4   6  11       56.85       83.20     13.41 o 
  -2   6  11      436.93      442.65     25.86 o 
   0   6  11     1082.05      837.62     31.54 o 
   2   6  11       42.10       26.91     11.21 o 
   4   6  11      105.13      146.31     17.66 o 
   6   6  11      155.56      182.32     20.56 o 
   8   6  11      805.03      744.63     35.35 o 
  10   6  11       44.05       26.91     13.63 o 
  12   6  11       22.87       55.85     13.78 o 
  14   6  11        4.69        2.62     12.32 o 
 -13   7  11      141.75      157.44     24.43 o 
 -11   7  11       85.88       86.00     19.01 o 
  -9   7  11      185.27      218.06     24.09 o 
  -7   7  11       56.38       95.93     16.57 o 
  -5   7  11      469.83      526.40     32.38 o 
  -3   7  11     3196.28     2863.55     67.29 o 
  -1   7  11       18.70       39.49     10.95 o 
   1   7  11      325.36      398.58     46.57 o 
   3   7  11       30.61       61.26     23.93 o 
   5   7  11       12.28       17.32      9.87 o 
   7   7  11       50.43       45.94     11.83 o 
   9   7  11       24.07       58.19     14.86 o 
  11   7  11        7.26       36.12     15.71 o 
  13   7  11      126.95      153.32     19.41 o 
 -12   8  11        2.73       38.98     16.48 o 
 -10   8  11       92.74      143.57     24.92 o 
  -8   8  11      488.02      541.09     39.56 o 
  -6   8  11     1074.53     1005.68     45.30 o 
  -4   8  11      324.32      381.94     32.25 o 
  -2   8  11      939.33      860.21     57.58 o 
   0   8  11        0.16        3.78     15.55 o 
   2   8  11      421.44      481.17     61.69 o 
   4   8  11       31.84       55.28     16.02 o 
   6   8  11       16.88       22.51     10.42 o 
   8   8  11        0.75       23.85     11.32 o 
  10   8  11      101.07      149.87     19.06 o 
  12   8  11      144.59      156.77     21.51 o 
 -11   9  11      130.78      216.13     28.85 o 
  -9   9  11       14.61        0.00     16.51 o 
  -7   9  11       56.06       71.65     25.19 o 
  -5   9  11       62.37      147.96     40.11 o 
  -3   9  11        0.14       37.51     19.54 o 
  -1   9  11        2.83       34.45     19.14 o 
   1   9  11       38.63       94.81     24.56 o 
   3   9  11      644.60      608.11     59.58 o 
   5   9  11       91.17      108.55     34.48 o 
   7   9  11      160.36      160.04     22.78 o 
   9   9  11      228.73      250.67     25.87 o 
  11   9  11        0.67       25.11     13.07 o 
 -10  10  11        0.51        3.16     34.95 o 
  -8  10  11      156.18      216.19     38.44 o 
  -6  10  11       60.60       43.83     32.37 o 
  -4  10  11      219.00      244.60     56.77 o 
  -2  10  11        2.45       11.63     18.25 o 
   0  10  11     1462.69     1211.98     71.03 o 
   2  10  11      161.35      126.52     30.64 o 
   4  10  11        0.20       79.33     22.20 o 
   6  10  11      215.92      292.55     41.47 o 
   8  10  11      116.75      133.21     20.89 o 
  -7  11  11      403.59      378.63     55.07 o 
  -5  11  11        1.45       19.80     20.70 o 
  -3  11  11       18.41       43.84     22.30 o 
  -1  11  11       57.54       43.90     22.31 o 
   1  11  11       65.88      101.70     44.10 o 
   3  11  11      399.30      448.68     53.56 o 
   5  11  11      147.23      139.33     30.30 o 
   7  11  11        0.62       46.11     19.14 o 
  -2  12  11       12.15       24.61     21.62 o 
   0  12  11       39.54      147.04     29.01 o 
   2  12  11       12.42        2.12     19.10 o 
 -16   0  12        0.12        0.00     21.58 o 
 -14   0  12      306.12      281.49     64.27 o 
 -12   0  12      700.06      863.71     83.04 o 
 -10   0  12     1247.67     1270.47     99.46 o 
  -8   0  12      245.46      266.89     32.19 o 
  -6   0  12     2814.03     2566.18    156.93 o 
  -4   0  12     1207.08     1107.06     35.27 o 
  -2   0  12     2323.38     2195.11     50.79 o 
   0   0  12      391.44      389.65     24.71 o 
   2   0  12     2487.24     2468.81     58.80 o 
   4   0  12       95.79      192.77     28.05 o 
   6   0  12      169.50      134.02     25.85 o 
   8   0  12      500.02      466.18     45.77 o 
  10   0  12      516.45      375.84     61.93 o 
  12   0  12       55.05       13.43     15.76 o 
  14   0  12       48.55       51.89     20.62 o 
  16   0  12        1.34       35.83     19.27 o 
 -17   1  12       40.12       42.25     19.95 o 
 -15   1  12       27.80       33.60     16.58 o 
 -13   1  12      320.59      248.71     49.26 o 
 -11   1  12      110.89      128.14     21.80 o 
  -9   1  12      142.97      166.87     23.75 o 
  -7   1  12       62.83       75.65     12.61 o 
  -5   1  12       73.25       99.91     19.09 o 
  -3   1  12      517.37      505.92     21.24 o 
  -1   1  12      271.31      269.84     14.34 o 
   1   1  12        5.44        6.62      5.34 o 
   3   1  12     3963.51     3414.48     51.01 o 
   5   1  12       69.27       34.88     10.25 o 
   7   1  12       52.56       60.28     13.51 o 
   9   1  12     1213.17     1043.13     41.41 o 
  11   1  12      111.47      121.72     19.28 o 
  13   1  12       29.07       49.87     13.71 o 
  15   1  12        3.97       16.89     12.32 o 
 -16   2  12       76.31      113.88     38.24 o 
 -14   2  12      107.84       72.47     22.97 o 
 -12   2  12      217.24      154.18     22.66 o 
 -10   2  12       50.16       75.18     16.69 o 
  -8   2  12       48.22       41.23     11.68 o 
  -6   2  12       89.31       88.28     13.87 o 
  -4   2  12     1062.00     1115.60     30.59 o 
  -2   2  12     2680.24     2703.00     48.12 o 
   0   2  12       41.06       64.98      8.41 o 
   2   2  12       20.33       17.78      8.99 o 
   4   2  12       12.44       19.10      7.37 o 
   6   2  12        3.27       11.57      8.63 o 
   8   2  12       55.52       82.86     15.27 o 
  10   2  12       17.97       39.83     12.53 o 
  12   2  12      126.84      126.11     23.05 o 
  14   2  12      213.99      231.77     26.85 o 
  16   2  12        0.19        0.00     13.26 o 
 -15   3  12        5.36       17.89     16.63 o 
 -13   3  12       46.64      108.61     19.74 o 
 -11   3  12      536.26      436.36     41.31 o 
  -9   3  12       80.16      119.98     16.83 o 
  -7   3  12       51.40       65.69     12.83 o 
  -5   3  12        3.72       11.27      8.89 o 
  -3   3  12     2189.09     2033.45     45.29 o 
  -1   3  12       11.82       10.61      7.82 o 
   1   3  12        2.31        7.31      5.34 o 
   3   3  12      237.54      229.11     17.99 o 
   5   3  12        6.66       12.50      6.88 o 
   7   3  12       17.65       24.08     12.66 o 
   9   3  12      327.89      376.87     31.75 o 
  11   3  12       20.48       46.45     13.54 o 
  13   3  12      423.65      388.52     35.00 o 
  15   3  12        7.98       35.79     13.03 o 
 -16   4  12      120.59       69.90     37.06 o 
 -14   4  12       99.43      112.04     21.12 o 
 -12   4  12      784.39      795.94     47.49 o 
 -10   4  12       24.94       17.31     10.79 o 
  -8   4  12      580.38      588.11     30.70 o 
  -6   4  12      982.67      890.63     36.24 o 
  -4   4  12      522.99      499.67     31.23 o 
  -2   4  12      339.34      341.43     27.13 o 
   0   4  12       64.89       66.33     10.72 o 
   2   4  12      136.78      207.95     16.55 o 
   4   4  12       36.14       92.84     11.89 o 
   6   4  12       28.50       61.58     13.29 o 
   8   4  12        3.70       18.00     12.12 o 
  10   4  12        2.05       17.15     11.51 o 
  12   4  12        9.41       46.53     14.04 o 
  14   4  12        1.98       29.27     13.10 o 
 -15   5  12        3.13       14.20     27.91 o 
 -13   5  12       23.20       22.23     25.39 o 
 -11   5  12       11.22       24.22     12.96 o 
  -9   5  12     1212.01     1195.27     46.01 o 
  -7   5  12       44.19       59.06     15.98 o 
  -5   5  12      681.71      671.40     32.21 o 
  -3   5  12      744.21      664.52     31.34 o 
  -1   5  12       30.02       36.12     12.32 o 
   1   5  12      395.68      374.21     23.59 o 
   3   5  12      252.19      251.68     26.56 o 
   5   5  12       11.72       14.50      9.31 o 
   7   5  12       52.02       53.66     12.59 o 
   9   5  12        9.42       33.37     11.73 o 
  11   5  12       69.21       87.64     16.02 o 
  13   5  12       55.00       71.52     19.90 o 
  15   5  12        1.06        5.57     13.27 o 
 -14   6  12       16.87       53.39     25.85 o 
 -12   6  12       19.46       38.69     15.31 o 
 -10   6  12      270.05      349.90     51.98 o 
  -8   6  12     2018.14     2000.29     60.79 o 
  -6   6  12      305.59      332.51     30.11 o 
  -4   6  12       10.51       32.73     17.67 o 
  -2   6  12        6.13       15.43      8.35 o 
   0   6  12       17.91        6.10      7.60 o 
   2   6  12      506.91      531.08     34.50 o 
   4   6  12      323.96      275.01     29.97 o 
   6   6  12      127.68      130.45     18.49 o 
   8   6  12      550.70      598.51     35.36 o 
  10   6  12       10.85        3.00     12.67 o 
  12   6  12       41.55       77.55     17.66 o 
  14   6  12       42.13       63.96     15.66 o 
 -13   7  12       17.44       24.39     16.33 o 
 -11   7  12       83.78      115.24     21.24 o 
  -9   7  12      619.87      617.17     36.14 o 
  -7   7  12     1498.23     1458.18     46.12 o 
  -5   7  12      707.00      657.23     30.29 o 
  -3   7  12      542.51      669.75     36.38 o 
  -1   7  12      144.17      182.87     21.00 o 
   1   7  12       10.87       33.24     17.92 o 
   3   7  12       93.28      107.75     20.27 o 
   5   7  12       34.54       52.32     14.71 o 
   7   7  12      163.06      177.45     21.21 o 
   9   7  12        3.68       26.20     11.53 o 
  11   7  12        0.15       17.67     12.34 o 
  13   7  12        5.33       35.80     13.69 o 
 -12   8  12        3.20       30.69     14.03 o 
 -10   8  12      173.04      193.14     27.92 o 
  -8   8  12        2.03       45.14     13.20 o 
  -6   8  12      747.69      674.94     35.08 o 
  -4   8  12      125.01      151.16     23.77 o 
  -2   8  12      901.76      882.30     59.21 o 
   0   8  12      240.47      273.23     41.07 o 
   2   8  12      133.17      140.06     28.44 o 
   4   8  12      193.04      155.88     30.50 o 
   6   8  12        1.56       21.11     12.38 o 
   8   8  12        0.01       26.04     19.57 o 
  10   8  12       72.23       97.80     15.14 o 
  12   8  12       53.99       68.00     15.85 o 
 -11   9  12        6.66        8.86     16.38 o 
  -9   9  12        1.43       11.40     12.83 o 
  -7   9  12       23.35       41.44     18.61 o 
  -5   9  12        1.08        7.11     14.25 o 
  -3   9  12     2124.20     1921.19     90.40 o 
  -1   9  12        0.38       41.38     19.87 o 
   1   9  12      149.63      146.18     28.96 o 
   3   9  12        2.45       38.09     21.35 o 
   5   9  12       42.27       55.33     20.06 o 
   7   9  12      191.11      238.96     29.62 o 
   9   9  12       37.62       62.71     16.42 o 
  -8  10  12      149.68      141.06     33.08 o 
  -6  10  12       12.19        0.00     18.57 o 
  -4  10  12        1.53       32.78     19.15 o 
  -2  10  12      305.25      407.95     54.81 o 
   0  10  12        2.17        3.33     15.91 o 
   2  10  12      369.05      488.18     57.40 o 
   4  10  12      136.57       77.68     25.72 o 
   6  10  12       62.23       72.71     22.77 o 
   8  10  12      483.31      503.28     94.53 o 
  -5  11  12        4.59        0.00     20.07 o 
  -3  11  12      409.27      309.78     67.32 o 
  -1  11  12       23.21       17.87     19.00 o 
   1  11  12      483.04      486.20     65.68 o 
   3  11  12      345.51      395.79     51.23 o 
   5  11  12       19.87       14.66     19.90 o 
 -15   1  13       28.54        2.39     25.57 o 
 -13   1  13       74.58      119.05     28.86 o 
 -11   1  13      859.35      981.20     63.60 o 
  -9   1  13        4.64       20.42     12.16 o 
  -7   1  13       16.07       49.88     13.44 o 
  -5   1  13       14.78       15.52      7.86 o 
  -3   1  13       45.66       34.62      7.79 o 
  -1   1  13     1295.18     1178.95     30.63 o 
   1   1  13      191.15      230.71     16.39 o 
   3   1  13      615.18      489.79     20.23 o 
   5   1  13     1380.26      948.65     35.45 o 
   7   1  13      682.14      685.39     32.38 o 
   9   1  13        2.22       26.18     11.97 o 
  11   1  13       37.48       75.18     15.46 o 
  13   1  13      112.26      146.05     21.64 o 
  15   1  13       62.95       70.05     15.81 o 
 -16   2  13        0.03        0.00     21.58 o 
 -14   2  13      181.06      194.54     36.63 o 
 -12   2  13       79.35      148.22     23.28 o 
 -10   2  13      143.77      241.46     29.47 o 
  -8   2  13      159.12      163.72     24.22 o 
  -6   2  13       10.62       26.05      9.39 o 
  -4   2  13      931.53      982.29     30.01 o 
  -2   2  13       43.05       40.74      8.83 o 
   0   2  13      136.95      199.19     17.72 o 
   2   2  13       37.84       23.87      7.76 o 
   4   2  13      306.69      281.39     20.87 o 
   6   2  13       28.36      179.53     58.35 o 
   8   2  13      547.58      482.79     34.67 o 
  10   2  13       49.16       60.47     13.61 o 
  12   2  13        0.52       42.66     12.78 o 
  14   2  13        0.00       15.65     12.33 o 
 -15   3  13       22.51       86.62     30.03 o 
 -13   3  13       87.63       82.91     18.64 o 
 -11   3  13       43.57       24.29     14.71 o 
  -9   3  13     1229.66     1077.02     53.01 o 
  -7   3  13        5.04       29.51     10.20 o 
  -5   3  13       26.79       49.26     11.52 o 
  -3   3  13        3.03       21.10      9.58 o 
  -1   3  13      258.20      283.74     20.39 o 
   1   3  13      129.77      174.78     16.91 o 
   3   3  13       47.21       26.32      7.38 o 
   5   3  13      220.02      311.24     21.72 o 
   7   3  13       23.46       22.46     10.39 o 
   9   3  13        0.32        9.29     10.09 o 
  11   3  13       74.20       58.51     15.95 o 
  13   3  13       53.08       72.18     15.11 o 
  15   3  13        3.48       32.52     15.13 o 
 -14   4  13       15.87       39.65     15.07 o 
 -12   4  13       33.02       56.16     16.38 o 
 -10   4  13      205.28      339.90     37.49 o 
  -8   4  13        0.43       18.05     10.18 o 
  -6   4  13        0.29       28.10     10.98 o 
  -4   4  13      170.10      218.20     22.93 o 
  -2   4  13      193.86      254.99     24.28 o 
   0   4  13       19.08       30.17      8.05 o 
   2   4  13       10.91       21.94      8.80 o 
   4   4  13       79.43       63.95     14.67 o 
   6   4  13      100.76       72.43     13.60 o 
   8   4  13       26.63       48.58     12.56 o 
  10   4  13       23.39       27.47     12.48 o 
  12   4  13       16.78       44.56     14.11 o 
  14   4  13       65.06       75.18     19.50 o 
 -15   5  13       16.19        5.76     18.21 o 
 -13   5  13      219.35      196.00     26.40 o 
 -11   5  13       93.29       53.31     16.23 o 
  -9   5  13     1244.94     1228.74     47.53 o 
  -7   5  13       36.24       29.58     11.89 o 
  -5   5  13       72.82       90.76     15.42 o 
  -3   5  13      183.11      222.55     23.51 o 
  -1   5  13      136.80      137.01     17.97 o 
   1   5  13      266.45      301.60     23.91 o 
   3   5  13      167.50      174.51     22.51 o 
   5   5  13      245.78      274.28     25.16 o 
   7   5  13      143.45      146.13     19.12 o 
   9   5  13       41.02       63.65     14.66 o 
  11   5  13        1.43       31.51     13.72 o 
  13   5  13       91.91       82.45     17.00 o 
 -14   6  13        3.48       37.58     19.35 o 
 -12   6  13       20.31       31.13     13.97 o 
 -10   6  13        0.20       23.75     13.23 o 
  -8   6  13      784.12      754.33     37.79 o 
  -6   6  13       34.32       38.56     15.82 o 
  -4   6  13      221.66      243.51     25.41 o 
  -2   6  13      151.78      184.80     21.91 o 
   0   6  13      341.89      351.50     27.01 o 
   2   6  13      447.90      458.48     48.98 o 
   4   6  13      220.00      192.29     25.10 o 
   6   6  13      134.28      137.46     22.56 o 
   8   6  13      172.86      186.81     25.85 o 
  10   6  13       20.90       47.32     17.71 o 
  12   6  13       17.07       53.14     16.34 o 
 -13   7  13        0.65        0.00     12.38 o 
 -11   7  13      137.96      167.02     24.30 o 
  -9   7  13       24.23       52.18     13.22 o 
  -7   7  13      541.10      547.26     36.09 o 
  -5   7  13     1086.85     1086.59     38.97 o 
  -3   7  13        4.73       43.77     14.63 o 
  -1   7  13     1045.57      960.22     44.00 o 
   1   7  13      674.32      675.78     49.07 o 
   3   7  13       58.68       65.20     21.20 o 
   5   7  13       45.67       62.99     16.28 o 
   7   7  13       35.24       55.08     18.07 o 
   9   7  13       12.96       21.44     23.13 o 
  11   7  13       75.45       70.47     22.62 o 
 -10   8  13        0.10        0.00     12.46 o 
  -8   8  13        8.13       28.03     10.97 o 
  -6   8  13       88.80      109.10     16.07 o 
  -4   8  13      153.01      241.40     24.91 o 
  -2   8  13      347.02      350.37     43.00 o 
   0   8  13      206.46      254.75     39.81 o 
   2   8  13      170.54      185.00     33.60 o 
   4   8  13      103.25       97.39     25.67 o 
   6   8  13       16.61       17.68     12.87 o 
   8   8  13      115.96      151.94     24.30 o 
  10   8  13       13.40       26.98     13.18 o 
  -9   9  13        0.49       47.62     13.74 o 
  -7   9  13       22.14       80.15     14.15 o 
  -5   9  13        1.04       51.69     16.23 o 
  -3   9  13      511.30      523.94     99.23 o 
  -1   9  13        8.60       30.59     20.40 o 
   1   9  13      111.87      106.31     27.17 o 
   3   9  13      265.15      297.78     53.25 o 
   5   9  13       24.11       47.27     19.56 o 
   7   9  13        6.36       26.03     17.23 o 
   9   9  13       76.99       91.60     26.57 o 
  -8  10  13       42.60       86.51     18.11 o 
  -6  10  13        0.08       18.10     21.39 o 
  -4  10  13        8.51        0.00     20.17 o 
  -2  10  13      125.35      144.41     34.48 o 
   0  10  13       28.61       38.48     22.16 o 
   2  10  13      187.56      167.04     33.72 o 
   4  10  13       61.85       79.83     39.88 o 
   6  10  13       36.71       88.07     21.75 o 
  -3  11  13      213.02      224.43     40.92 o 
  -1  11  13       11.78        7.63     18.59 o 
   1  11  13        6.98        9.18     19.34 o 
   3  11  13        0.80       38.51     21.35 o 
 -16   0  14        1.15       22.52     28.62 o 
 -14   0  14      125.10      136.05     44.10 o 
 -12   0  14      140.12      107.44     37.06 o 
 -10   0  14     2223.24     1860.66    126.20 o 
  -8   0  14      837.86      911.09     83.51 o 
  -6   0  14      359.36      355.68     38.54 o 
  -4   0  14     5200.13     4517.47    146.84 o 
  -2   0  14        8.26       19.31     12.02 o 
   0   0  14      278.69      290.50     23.08 o 
   2   0  14       20.63       22.05     11.36 o 
   4   0  14      168.22      124.17     18.86 o 
   6   0  14    25922.99    20084.89    395.50 o 
   8   0  14     1701.28     1216.87    101.81 o 
  10   0  14      268.84      246.39     36.20 o 
  12   0  14        9.68        9.81     26.74 o 
  14   0  14       42.69       16.74     17.81 o 
 -15   1  14       48.56      106.85     24.85 o 
 -13   1  14       56.04       58.27     22.01 o 
 -11   1  14        3.93       43.91     17.81 o 
  -9   1  14     1111.82      921.63     45.56 o 
  -7   1  14       53.09       54.84     14.05 o 
  -5   1  14      585.40      519.86     33.98 o 
  -3   1  14      512.18      446.28     33.42 o 
  -1   1  14       36.41       54.27      9.71 o 
   1   1  14      221.71      228.71     16.88 o 
   3   1  14      458.88      478.71     21.43 o 
   5   1  14     1131.49      881.51     35.51 o 
   7   1  14        1.88       51.15     15.71 o 
   9   1  14      286.10      213.22     23.77 o 
  11   1  14       87.00       98.50     18.38 o 
  13   1  14        0.19       10.85     11.61 o 
  15   1  14       53.78       64.19     17.34 o 
 -14   2  14        0.00       32.31     18.39 o 
 -12   2  14        5.97       38.66     19.64 o 
 -10   2  14       74.90      121.99     24.55 o 
  -8   2  14       16.36       58.59     15.51 o 
  -6   2  14      101.88       98.14     18.69 o 
  -4   2  14       81.09      132.17     16.90 o 
  -2   2  14        1.19       14.17     12.94 o 
   0   2  14       79.83      110.98     13.59 o 
   2   2  14      517.44      487.51     23.95 o 
   4   2  14       69.82       90.14     12.48 o 
   6   2  14        1.00       13.21      9.19 o 
   8   2  14        6.06       15.91     10.10 o 
  10   2  14       84.90      107.09     17.83 o 
  12   2  14        1.83       22.09     12.51 o 
  14   2  14        0.79       22.94     14.76 o 
 -15   3  14      120.82      171.15     30.08 o 
 -13   3  14        7.99       79.02     21.96 o 
 -11   3  14       78.81       74.83     17.90 o 
  -9   3  14      132.69      182.58     26.01 o 
  -7   3  14      137.37      175.16     25.33 o 
  -5   3  14      478.52      551.57     31.19 o 
  -3   3  14      807.89      813.80     33.72 o 
  -1   3  14       22.72       36.42      9.05 o 
   1   3  14       30.94       38.90      9.15 o 
   3   3  14       12.11       23.15      9.15 o 
   5   3  14      172.72      198.05     17.96 o 
   7   3  14       46.13       40.31     11.97 o 
   9   3  14        0.87       22.49     11.56 o 
  11   3  14        3.94       22.49     12.15 o 
  13   3  14       23.19       34.80     26.07 o 
 -14   4  14       86.94      152.24     39.64 o 
 -12   4  14      383.51      401.29     41.19 o 
 -10   4  14     1575.40     1517.83     99.49 o 
  -8   4  14      289.89      246.08     26.38 o 
  -6   4  14      485.31      489.15     35.70 o 
  -4   4  14      129.02      194.05     26.21 o 
  -2   4  14      372.56      351.15     28.79 o 
   0   4  14     1605.50     1466.12     39.06 o 
   2   4  14      494.91      431.58     25.41 o 
   4   4  14      131.36      225.41     26.36 o 
   6   4  14      112.64      176.08     20.96 o 
   8   4  14       29.05       72.61     13.53 o 
  10   4  14      168.54      182.59     22.61 o 
  12   4  14      296.56      285.15     32.57 o 
  14   4  14        0.45       29.51     13.25 o 
 -13   5  14        0.64       35.39     16.18 o 
 -11   5  14        0.30       23.52     14.04 o 
  -9   5  14     1028.65      917.36     42.09 o 
  -7   5  14      880.32      807.51     37.85 o 
  -5   5  14       22.82       55.56     12.94 o 
  -3   5  14      293.38      296.17     31.15 o 
  -1   5  14      273.18      283.78     26.35 o 
   1   5  14      259.86      268.88     29.10 o 
   3   5  14      468.89      382.88     33.94 o 
   5   5  14       29.73       76.19     15.70 o 
   7   5  14      139.82      157.48     29.86 o 
   9   5  14      222.30      214.96     29.25 o 
  11   5  14      100.54      112.00     19.30 o 
  13   5  14       13.41       34.71     25.80 o 
 -12   6  14        0.62       18.11     25.15 o 
 -10   6  14       22.13       50.55     14.18 o 
  -8   6  14      644.09      670.24     44.96 o 
  -6   6  14     1488.85     1362.95     50.32 o 
  -4   6  14       22.90       48.88     13.32 o 
  -2   6  14       47.85       49.25     12.45 o 
   0   6  14       26.69       48.91     23.42 o 
   2   6  14       57.07       63.48     41.29 o 
   4   6  14       84.86      125.85     19.93 o 
   6   6  14      364.42      337.13     35.28 o 
   8   6  14        0.63       26.26     13.31 o 
  10   6  14       44.50       60.94     16.79 o 
  12   6  14       17.82       22.43     14.99 o 
 -11   7  14       13.26       26.45     11.80 o 
  -9   7  14       31.82       59.18     12.62 o 
  -7   7  14       61.06      100.56     15.26 o 
  -5   7  14        0.73       34.54     11.07 o 
  -3   7  14      149.03      165.65     20.49 o 
  -1   7  14       39.49       23.41     20.64 o 
   1   7  14        2.33        2.89     16.30 o 
   3   7  14       75.72       77.97     22.86 o 
   5   7  14      119.28      148.86     21.87 o 
   7   7  14      203.87      175.52     26.19 o 
   9   7  14       60.82       42.34     14.85 o 
  11   7  14        0.16        9.20     12.82 o 
 -10   8  14      133.01      211.91     26.98 o 
  -8   8  14        0.02       13.30     10.11 o 
  -6   8  14      134.18      165.87     20.95 o 
  -4   8  14        7.79       31.16     12.03 o 
  -2   8  14       35.66       47.58     14.77 o 
   0   8  14      175.14      227.22     37.65 o 
   2   8  14        9.87        7.70     16.09 o 
   4   8  14       56.73       68.19     22.39 o 
   6   8  14       70.77      109.31     26.37 o 
   8   8  14       43.59       52.32     17.24 o 
  10   8  14        6.28       26.58     14.56 o 
  -9   9  14        3.54       27.31     14.15 o 
  -7   9  14        0.54       14.22     12.58 o 
  -5   9  14      632.96      653.63     52.63 o 
  -3   9  14      613.69      643.46     92.89 o 
  -1   9  14       56.23       77.17     26.18 o 
   1   9  14      555.22      632.26     75.30 o 
   3   9  14       51.81      112.55     27.20 o 
   5   9  14      221.86      254.65     49.03 o 
   7   9  14      135.39      127.59     29.35 o 
  -6  10  14        1.73       20.70     37.06 o 
  -4  10  14       52.47      137.27     32.46 o 
  -2  10  14        5.57        0.38     18.90 o 
   0  10  14      111.07       65.39     55.59 o 
   2  10  14      104.34      196.99     34.82 o 
   4  10  14        1.57       15.27     20.41 o 
 -15   1  15       27.83       54.12     20.85 o 
 -13   1  15       72.50       61.14     21.71 o 
 -11   1  15      159.80      166.53     32.84 o 
  -9   1  15      483.15      511.02     59.71 o 
  -7   1  15      611.44      593.92     40.62 o 
  -5   1  15       65.64       59.74     12.21 o 
  -3   1  15      558.42      401.89     26.48 o 
  -1   1  15      696.78      689.27     26.06 o 
   1   1  15      223.04      204.92     18.90 o 
   3   1  15        2.66        4.55      7.10 o 
   5   1  15      117.71      217.50     22.47 o 
   7   1  15     1584.16     1169.46     43.80 o 
   9   1  15        0.36       15.59     10.13 o 
  11   1  15       63.48       67.14     15.71 o 
  13   1  15        0.07        3.02     12.21 o 
 -14   2  15       16.72       31.69     17.10 o 
 -12   2  15       85.50       91.31     24.49 o 
 -10   2  15        2.31        0.32     10.21 o 
  -8   2  15      387.38      467.82     37.33 o 
  -6   2  15        2.32       29.22     17.55 o 
  -4   2  15      869.34      755.78     39.66 o 
  -2   2  15      384.45      370.52     24.41 o 
   0   2  15      364.99      301.66     22.31 o 
   2   2  15      244.64      205.82     22.20 o 
   4   2  15      197.50      155.42     16.44 o 
   6   2  15      147.07      189.44     20.95 o 
   8   2  15       31.34       34.94     13.41 o 
  10   2  15       55.56       26.77     13.17 o 
  12   2  15        6.77       32.49     13.81 o 
  14   2  15       30.11       11.33     15.91 o 
 -13   3  15      104.12      152.67     30.96 o 
 -11   3  15      120.95      175.70     39.20 o 
  -9   3  15      695.34      568.26     62.17 o 
  -7   3  15     1068.05     1077.46     60.86 o 
  -5   3  15      167.96      246.86     29.56 o 
  -3   3  15       36.29       67.68     14.03 o 
  -1   3  15      201.35      232.37     20.19 o 
   1   3  15       79.96       56.78     11.20 o 
   3   3  15        2.19       26.63     10.21 o 
   5   3  15       30.19       31.37     10.67 o 
   7   3  15       54.32      114.70     18.55 o 
   9   3  15        8.61       20.11     11.97 o 
  11   3  15        0.28       42.94     12.91 o 
  13   3  15       22.55       32.24     13.46 o 
 -14   4  15       17.45       88.62     22.97 o 
 -12   4  15      102.66      183.74     25.18 o 
 -10   4  15      157.94      176.07     25.98 o 
  -8   4  15      459.21      534.56     46.88 o 
  -6   4  15        3.17       17.55     19.57 o 
  -4   4  15       37.38       45.38     12.94 o 
  -2   4  15      204.23      207.61     22.39 o 
   0   4  15      118.31      140.07     19.01 o 
   2   4  15       50.20       59.85     12.41 o 
   4   4  15       37.57       60.30     14.33 o 
   6   4  15       75.03       65.44     15.08 o 
   8   4  15       23.50       44.61     12.85 o 
  10   4  15        0.04        0.96     15.51 o 
  12   4  15        4.73       30.86     23.43 o 
 -13   5  15       38.16       37.63     23.64 o 
 -11   5  15       65.90       86.99     31.12 o 
  -9   5  15      107.54      117.22     22.10 o 
  -7   5  15      325.03      298.86     29.32 o 
  -5   5  15       43.10       43.18     13.68 o 
  -3   5  15       61.70       78.45     15.00 o 
  -1   5  15       55.91       93.30     15.50 o 
   1   5  15      148.31      149.66     22.14 o 
   3   5  15      124.36      112.50     18.42 o 
   5   5  15       22.81       72.89     18.06 o 
   7   5  15      259.28      208.16     27.26 o 
   9   5  15       16.80       23.99     12.83 o 
  11   5  15        2.06       47.96     14.41 o 
 -12   6  15       14.12       35.69     16.95 o 
 -10   6  15       14.72        0.00     20.87 o 
  -8   6  15       81.23      115.64     19.03 o 
  -6   6  15     1015.86      933.30     42.17 o 
  -4   6  15       40.09       54.69     27.37 o 
  -2   6  15       84.95       92.39     17.03 o 
   0   6  15       44.16       17.92     24.16 o 
   2   6  15       17.66       31.17     26.27 o 
   4   6  15      144.41      133.87     19.51 o 
   6   6  15        0.73       23.15     12.92 o 
   8   6  15       41.30       24.35     27.21 o 
  10   6  15      238.44      179.74     24.58 o 
 -11   7  15       38.32       62.51     14.92 o 
  -9   7  15      164.33      188.15     21.21 o 
  -7   7  15       94.76      175.67     20.24 o 
  -5   7  15       98.89      127.08     16.61 o 
  -3   7  15       89.80      170.57     20.37 o 
  -1   7  15      411.13      450.80     52.82 o 
   1   7  15       75.99       96.51     27.91 o 
   3   7  15      192.40      240.78     38.97 o 
   5   7  15       83.15      127.65     39.64 o 
   7   7  15        3.86       13.68     13.69 o 
   9   7  15        8.24       48.29     16.04 o 
  -8   8  15       45.32      100.67     15.27 o 
  -6   8  15      161.17      234.51     21.58 o 
  -4   8  15      437.87      451.25     35.91 o 
  -2   8  15       45.20       89.97     24.98 o 
   0   8  15      504.43      435.64     53.02 o 
   2   8  15        4.30       31.64     18.06 o 
   4   8  15       56.76       45.91     47.85 o 
   6   8  15       30.48       92.59     35.42 o 
   8   8  15        0.40        8.55     14.07 o 
  -7   9  15        6.72       34.88     13.37 o 
  -5   9  15       15.81       41.10     29.37 o 
  -3   9  15      112.51      190.26     34.86 o 
  -1   9  15        1.32       13.20     17.70 o 
   1   9  15       27.59       55.35     40.11 o 
   3   9  15       42.78       83.37     25.25 o 
   5   9  15        3.94        0.00     18.30 o 
   7   9  15        0.29       12.43     20.20 o 
  -4  10  15      116.95      138.26     31.56 o 
  -2  10  15       33.20        8.10     21.82 o 
   0  10  15       51.96      100.37     26.48 o 
   2  10  15       75.86       75.78     25.36 o 
 -14   0  16        0.44       16.89     29.56 o 
 -12   0  16      218.46      180.62     53.48 o 
 -10   0  16      585.17      563.45     89.14 o 
  -8   0  16        2.73        2.35     21.58 o 
  -6   0  16      158.30      194.45     30.10 o 
  -4   0  16       39.03       63.50     18.41 o 
  -2   0  16        0.35       33.65     18.53 o 
   0   0  16       38.90       76.75     18.12 o 
   2   0  16      113.03      166.78     21.36 o 
   4   0  16     1002.44      839.73     49.59 o 
   6   0  16      412.97      357.83     42.27 o 
   8   0  16      691.18      706.43     64.04 o 
  10   0  16      316.51      286.17     41.20 o 
  12   0  16       38.43       10.92     15.09 o 
 -13   1  16        7.37       11.31     24.40 o 
 -11   1  16      193.53      214.71     38.89 o 
  -9   1  16       76.28      127.02     30.16 o 
  -7   1  16        0.71       27.00     11.87 o 
  -5   1  16      379.03      384.64     36.48 o 
  -3   1  16       54.93       73.44     13.24 o 
  -1   1  16        4.05       30.65     10.44 o 
   1   1  16      177.40      238.36     20.54 o 
   3   1  16      645.07      642.94     27.39 o 
   5   1  16       36.60       63.74     13.04 o 
   7   1  16       39.06       39.41     12.98 o 
   9   1  16      110.23      128.88     19.06 o 
  11   1  16       42.11       57.44     15.85 o 
  13   1  16        0.35       34.04     13.60 o 
 -14   2  16        0.29        0.00     16.07 o 
 -12   2  16       67.04      110.60     27.53 o 
 -10   2  16      122.14      121.42     37.77 o 
  -8   2  16       86.61      129.26     21.20 o 
  -6   2  16       34.94       40.59     22.17 o 
  -4   2  16        4.92       11.49     12.34 o 
  -2   2  16      203.15      240.24     22.83 o 
   0   2  16      618.57      589.76     25.68 o 
   2   2  16       62.74      106.08     13.64 o 
   4   2  16       32.68       58.12     12.07 o 
   6   2  16        4.81       25.86     11.38 o 
   8   2  16        0.79       17.07     12.46 o 
  10   2  16        0.08        6.99     11.38 o 
  12   2  16        0.67       22.70     13.22 o 
 -13   3  16       41.74       74.73     22.30 o 
 -11   3  16      121.82      141.27     25.53 o 
  -9   3  16      283.30      316.69     34.68 o 
  -7   3  16        0.29       22.79     13.66 o 
  -5   3  16      136.78      157.11     23.67 o 
  -3   3  16       57.88       79.28     14.35 o 
  -1   3  16      861.19      731.08     33.53 o 
   1   3  16      278.00      317.52     24.18 o 
   3   3  16      271.40      360.36     33.25 o 
   5   3  16        0.18       14.57     10.74 o 
   7   3  16        9.33       24.03     12.09 o 
   9   3  16        0.03        4.77     10.09 o 
  11   3  16        0.09       19.09     18.55 o 
 -12   4  16        4.88        0.83     13.81 o 
 -10   4  16      352.10      460.72     44.09 o 
  -8   4  16      103.06      112.29     20.27 o 
  -6   4  16       61.67      111.76     20.22 o 
  -4   4  16      177.86      237.94     24.68 o 
  -2   4  16        0.04       10.09      9.76 o 
   0   4  16      103.14      167.87     20.68 o 
   2   4  16      217.59      230.91     21.74 o 
   4   4  16        1.33       15.53     11.80 o 
   6   4  16        1.23       18.54     12.13 o 
   8   4  16       11.26       21.65     13.90 o 
  10   4  16       41.88       95.14     16.04 o 
  12   4  16       11.08       42.90     17.27 o 
 -11   5  16      323.07      279.84     34.83 o 
  -9   5  16        5.88       19.68     13.55 o 
  -7   5  16        5.37       57.02     16.21 o 
  -5   5  16       31.15       71.26     14.75 o 
  -3   5  16       31.28       65.42     18.55 o 
  -1   5  16        2.71       28.51     10.62 o 
   1   5  16        3.11       44.33     30.49 o 
   3   5  16        0.37       27.32     11.92 o 
   5   5  16      174.92      166.95     23.76 o 
   7   5  16       21.58       33.01     14.93 o 
   9   5  16        1.17       16.26     16.00 o 
  11   5  16       16.52       28.67     14.09 o 
 -10   6  16        5.98       41.34     20.89 o 
  -8   6  16       40.99       73.95     17.18 o 
  -6   6  16      591.26      638.08     43.65 o 
  -4   6  16       22.00       22.64     19.98 o 
  -2   6  16       83.90      109.67     16.80 o 
   0   6  16        5.71       33.09     17.73 o 
   2   6  16       30.62       35.65     18.69 o 
   4   6  16      216.49      215.65     35.49 o 
   6   6  16       63.93       99.13     22.15 o 
   8   6  16        0.63       15.91     14.69 o 
  10   6  16      104.99      111.02     24.29 o 
  -9   7  16        1.00       21.19     14.23 o 
  -7   7  16      323.62      313.22     31.64 o 
  -5   7  16      469.58      502.28     35.13 o 
  -3   7  16      190.94      231.08     30.47 o 
  -1   7  16        0.60       26.78     17.88 o 
   1   7  16        6.07       38.86     18.59 o 
   3   7  16       28.31       51.18     20.38 o 
   5   7  16       72.60       83.72     23.39 o 
   7   7  16        1.69       13.51     15.24 o 
   9   7  16        6.76       18.36     15.61 o 
  -8   8  16      134.33       98.33     15.23 o 
  -6   8  16        9.35       24.97     13.57 o 
  -4   8  16      241.96      315.52     33.81 o 
  -2   8  16      148.26      208.78     41.52 o 
   0   8  16       60.61       71.26     23.38 o 
   2   8  16      129.99      167.31     30.79 o 
   4   8  16        1.11       44.30     30.03 o 
   6   8  16        5.51        3.33     19.83 o 
  -5   9  16      201.68      274.06     53.65 o 
  -3   9  16       12.12       12.68     18.24 o 
  -1   9  16      259.19      210.33     39.97 o 
   1   9  16      112.04      128.75     28.52 o 
   3   9  16        0.95       37.01     20.68 o 
   5   9  16       21.44       65.90     23.25 o 
 -13   1  17        3.00       59.45     26.51 o 
 -11   1  17      127.50      120.90     30.08 o 
  -9   1  17      104.23       90.71     25.18 o 
  -7   1  17       10.80       30.66     16.69 o 
  -5   1  17       31.95       62.88     26.76 o 
  -3   1  17       38.38       83.91     15.51 o 
  -1   1  17        8.91       25.09      9.84 o 
   1   1  17      789.73      777.93     33.93 o 
   3   1  17      187.44      241.00     20.65 o 
   5   1  17      114.23      146.70     18.44 o 
   7   1  17      106.05       97.16     18.62 o 
   9   1  17       91.20      153.87     20.32 o 
  11   1  17        0.00       10.60     17.00 o 
 -12   2  17      115.95      134.02     29.29 o 
 -10   2  17       32.49       60.38     23.58 o 
  -8   2  17        0.87       26.27     13.14 o 
  -6   2  17       29.94       91.09     17.74 o 
  -4   2  17      120.13      173.49     24.42 o 
  -2   2  17        0.55        0.00     12.36 o 
   0   2  17       40.89       62.97     12.89 o 
   2   2  17        8.49       20.80      9.65 o 
   4   2  17      121.27       89.01     19.71 o 
   6   2  17       30.67       24.26     13.58 o 
   8   2  17        3.05       36.96     11.57 o 
  10   2  17       14.00       31.02     12.18 o 
  12   2  17        0.31       38.79     13.93 o 
 -11   3  17       11.07        9.02     16.76 o 
  -9   3  17       49.58       58.45     27.49 o 
  -7   3  17      110.80      163.07     24.73 o 
  -5   3  17      219.55      283.14     31.12 o 
  -3   3  17      130.90      192.31     27.50 o 
  -1   3  17       10.12       48.17     12.31 o 
   1   3  17       75.24      128.91     14.68 o 
   3   3  17        3.05       22.31      9.83 o 
   5   3  17       18.52       47.22     13.42 o 
   7   3  17        7.63       28.70     13.72 o 
   9   3  17        3.03       16.88     11.39 o 
  11   3  17        7.86        8.33     12.18 o 
 -12   4  17        5.75       38.59     18.80 o 
 -10   4  17      119.78      188.76     39.96 o 
  -8   4  17        0.20       16.70     14.89 o 
  -6   4  17        2.80       59.94     15.90 o 
  -4   4  17       34.92       85.83     18.58 o 
  -2   4  17        2.95       18.72     11.00 o 
   0   4  17      359.14      295.13     26.96 o 
   2   4  17        6.48       37.36     10.78 o 
   4   4  17        4.78       32.67     13.04 o 
   6   4  17        9.61       12.95     25.92 o 
   8   4  17        6.17       19.44     13.03 o 
  10   4  17        0.54        0.00     14.60 o 
 -11   5  17      150.61      163.95     25.05 o 
  -9   5  17      228.11      299.86     34.15 o 
  -7   5  17       80.27      109.22     31.98 o 
  -5   5  17       22.38       43.31     22.74 o 
  -3   5  17       37.27       34.34     12.00 o 
  -1   5  17       15.96       45.19     15.78 o 
   1   5  17       91.96      122.37     26.26 o 
   3   5  17       10.31       51.88     64.04 o 
   5   5  17      187.79      185.89     25.88 o 
   7   5  17       22.09       21.68     14.42 o 
   9   5  17       20.36       51.97     30.32 o 
 -10   6  17        2.13       22.21     15.39 o 
  -8   6  17        1.04       14.64     16.27 o 
  -6   6  17       29.67       74.15     20.91 o 
  -4   6  17      117.39      144.45     21.07 o 
  -2   6  17        0.52       43.23     13.05 o 
   0   6  17       13.36       30.14     29.79 o 
   2   6  17       14.55       61.15     20.11 o 
   4   6  17      183.02      158.15     32.33 o 
   6   6  17       10.84       47.74     15.16 o 
   8   6  17        0.00       22.58     13.67 o 
  -7   7  17        4.14       41.15     14.57 o 
  -5   7  17       74.25       49.39     11.99 o 
  -3   7  17      163.31      216.13     36.59 o 
  -1   7  17       71.39       91.94     23.84 o 
   1   7  17       98.90      139.09     36.59 o 
   3   7  17       35.16       60.41     21.05 o 
   5   7  17        5.72       12.43     18.91 o 
   7   7  17        9.62       49.87     21.89 o 
  -6   8  17      114.19      123.09     19.12 o 
  -4   8  17      130.24      187.56     40.35 o 
  -2   8  17       90.64      142.53     30.85 o 
   0   8  17      253.44      256.30     42.93 o 
   2   8  17        0.57        0.00     16.00 o 
   4   8  17       21.08       48.91     20.05 o 
  -1   9  17        3.19       69.32     21.89 o 
   1   9  17        6.57       45.50     22.01 o 
 -12   0  18       96.95      105.56     46.92 o 
 -10   0  18        3.94        0.00     21.11 o 
  -8   0  18     1074.88      918.13     89.61 o 
  -6   0  18      317.76      379.08     71.31 o 
  -4   0  18        3.69       20.24     16.89 o 
  -2   0  18      199.86      219.60     32.86 o 
   0   0  18      549.98      489.32     48.53 o 
   2   0  18       28.74       80.05     20.57 o 
   4   0  18       86.56      118.70     35.66 o 
   6   0  18       54.97       33.37     18.90 o 
   8   0  18     1962.29     1421.26     73.44 o 
  10   0  18      720.56      774.93    108.84 o 
 -11   1  18       98.77      124.46     44.57 o 
  -9   1  18       38.45       66.15     22.52 o 
  -7   1  18      204.16      223.37     39.64 o 
  -5   1  18       17.36       33.88     17.94 o 
  -3   1  18      118.98      154.15     22.63 o 
  -1   1  18      206.13      190.66     20.71 o 
   1   1  18        7.11       50.54     13.78 o 
   3   1  18       65.66      127.70     16.92 o 
   5   1  18      413.15      448.58     39.86 o 
   7   1  18       71.91      113.85     16.45 o 
   9   1  18        0.59       44.51     15.30 o 
  11   1  18        2.53       29.32     13.61 o 
 -12   2  18       20.68       35.98     21.35 o 
 -10   2  18        5.68       61.45     22.97 o 
  -8   2  18        1.98        0.00     15.63 o 
  -6   2  18        0.19       20.91     13.94 o 
  -4   2  18      228.48      276.00     30.90 o 
  -2   2  18        0.69       44.39     16.43 o 
   0   2  18       59.87       70.33     20.11 o 
   2   2  18       49.23       71.78     12.81 o 
   4   2  18      150.70      196.69     20.75 o 
   6   2  18        3.73       20.62     14.71 o 
   8   2  18        2.66       12.92     20.07 o 
  10   2  18        0.95       30.75     23.90 o 
 -11   3  18        3.21       16.12     16.22 o 
  -9   3  18       12.09        6.61     14.25 o 
  -7   3  18      172.69      254.24     32.10 o 
  -5   3  18       60.36       98.35     19.41 o 
  -3   3  18       88.18       99.78     24.73 o 
  -1   3  18      156.85      227.32     27.54 o 
   1   3  18       73.55       77.38     12.87 o 
   3   3  18       15.86       39.37     14.90 o 
   5   3  18        0.06       11.46     12.28 o 
   7   3  18        4.14       17.46     13.45 o 
   9   3  18        4.13        5.32     13.54 o 
 -10   4  18       43.36       68.43     19.43 o 
  -8   4  18      489.55      534.00     48.18 o 
  -6   4  18      201.61      216.80     29.63 o 
  -4   4  18       78.70      115.93     20.51 o 
  -2   4  18       11.26       43.97     21.20 o 
   0   4  18        7.05       16.04     11.76 o 
   2   4  18      338.21      349.29     78.35 o 
   4   4  18       74.74       94.78     17.03 o 
   6   4  18       26.54      108.05     17.95 o 
   8   4  18       24.28       32.42     21.88 o 
  -9   5  18       27.00       58.85     16.19 o 
  -7   5  18      468.18      505.03     47.09 o 
  -5   5  18      254.74      290.35     33.49 o 
  -3   5  18      143.73      203.68     26.74 o 
  -1   5  18       24.62       83.76     15.58 o 
   1   5  18        1.42       43.52     17.36 o 
   3   5  18       77.19      115.83     25.38 o 
   5   5  18       60.01       66.91     24.95 o 
   7   5  18       21.28       32.52     14.52 o 
   9   5  18       57.25       46.93     17.61 o 
  -8   6  18       44.53       73.38     17.76 o 
  -6   6  18        7.00       39.18     21.73 o 
  -4   6  18      266.65      229.55     25.44 o 
  -2   6  18       45.42       63.20     20.85 o 
   0   6  18        3.22       18.85     18.02 o 
   2   6  18        6.98       20.53     16.25 o 
   4   6  18       76.63       92.98     22.84 o 
   6   6  18       23.50        0.00     18.69 o 
  -5   7  18       42.85       57.40     16.46 o 
  -3   7  18        3.57       55.89     57.24 o 
  -1   7  18       30.95       52.38     28.15 o 
   1   7  18        0.19       15.70     17.83 o 
   3   7  18        6.37        0.00     17.90 o 
   5   7  18       22.15       71.70     34.25 o 
  -2   8  18        1.01       33.98     31.90 o 
   0   8  18      190.27      129.78     29.01 o 
   2   8  18       26.58       95.31     26.44 o 
 -11   1  19        9.22       43.61     19.39 o 
  -9   1  19       88.95       57.94     23.88 o 
  -7   1  19       71.82      119.27     27.53 o 
  -5   1  19       34.05       16.84     11.73 o 
  -3   1  19       11.65       34.63     13.47 o 
  -1   1  19      123.83      142.15     17.77 o 
   1   1  19      146.17      134.04     20.96 o 
   3   1  19       19.96       32.19     11.87 o 
   5   1  19       20.77       86.67     28.38 o 
   7   1  19      331.67      351.83     36.07 o 
   9   1  19      284.33      268.75     31.04 o 
 -10   2  19       96.24      124.26     57.47 o 
  -8   2  19      116.03      178.49     32.68 o 
  -6   2  19       83.03       90.21     18.77 o 
  -4   2  19       20.80       76.34     30.93 o 
  -2   2  19      846.40      739.89     44.55 o 
   0   2  19       16.39       19.42     12.87 o 
   2   2  19       16.42       40.56     17.74 o 
   4   2  19       15.22       36.19     15.57 o 
   6   2  19        1.96       29.00     13.80 o 
   8   2  19      181.05      243.51     30.96 o 
  -9   3  19       13.75       29.72     18.93 o 
  -7   3  19      436.66      404.94     40.03 o 
  -5   3  19      464.38      523.03     45.92 o 
  -3   3  19      235.18      280.15     31.55 o 
  -1   3  19       75.56       90.01     19.13 o 
   1   3  19       69.72      143.48     26.41 o 
   3   3  19       44.42       33.55     14.10 o 
   5   3  19        7.52       40.94     13.78 o 
   7   3  19        0.15       56.17     15.57 o 
   9   3  19        7.78       19.97     15.04 o 
  -8   4  19      196.95      247.30     30.15 o 
  -6   4  19        6.10       35.71     18.92 o 
  -4   4  19       61.35       61.01     16.78 o 
  -2   4  19       39.91      107.29     19.12 o 
   0   4  19       88.54       90.12     18.16 o 
   2   4  19        0.70       10.76     26.74 o 
   4   4  19       17.33       15.09     12.69 o 
   6   4  19        9.32       29.47     14.41 o 
   8   4  19       82.75       96.67     18.45 o 
  -7   5  19      297.59      376.51     38.58 o 
  -5   5  19       42.73       66.65     18.31 o 
  -3   5  19        1.11        2.61     11.72 o 
  -1   5  19       12.14        9.90     13.08 o 
   1   5  19       15.21       37.37     18.74 o 
   3   5  19       24.27       66.89     20.95 o 
   5   5  19        3.35       21.04     39.88 o 
   7   5  19        0.00        0.00     25.72 o 
  -6   6  19      106.83      115.75     22.75 o 
  -4   6  19      182.60      255.22     42.02 o 
  -2   6  19       60.02       90.91     23.55 o 
   0   6  19        6.60       17.65     15.76 o 
   2   6  19       55.14      141.69     27.00 o 
   4   6  19       30.96       53.12     19.70 o 
  -3   7  19       51.86       86.77     34.01 o 
  -1   7  19       25.96       23.83     37.30 o 
   1   7  19       12.17       24.13     18.64 o 
   3   7  19       69.96       52.28     22.49 o 
  -8   0  20      444.47      482.29     82.10 o 
  -6   0  20       50.41       70.84     26.27 o 
  -4   0  20       25.45       44.10     29.09 o 
  -2   0  20       13.01       27.24     17.83 o 
   0   0  20       14.33       25.52     24.87 o 
   2   0  20       38.07       39.43     33.31 o 
   4   0  20        0.36       59.58     26.27 o 
   6   0  20      274.69      313.86     58.64 o 
   8   0  20      977.01      884.82     80.23 o 
  -9   1  20       19.44        2.85     19.00 o 
  -7   1  20      106.86      104.67     23.21 o 
  -5   1  20        6.27        7.57     21.11 o 
  -3   1  20       42.35       78.54     14.84 o 
  -1   1  20       26.60       25.96     13.01 o 
   1   1  20        8.46       48.67     12.01 o 
   3   1  20       12.99       40.04     13.77 o 
   5   1  20        0.42       61.79     17.36 o 
   7   1  20        0.09       49.11     23.69 o 
  -8   2  20       28.11       34.82     19.27 o 
  -6   2  20       30.51       25.42     19.94 o 
  -4   2  20       43.85       98.77     18.39 o 
  -2   2  20       80.60       52.19     16.14 o 
   0   2  20      118.81      100.98     21.98 o 
   2   2  20       18.10       28.21     10.76 o 
   4   2  20        0.91       67.32     18.71 o 
   6   2  20        2.22       17.84     23.22 o 
   8   2  20        0.28       15.45     18.58 o 
  -7   3  20      161.80      184.21     26.40 o 
  -5   3  20       47.79       95.66     19.01 o 
  -3   3  20       71.53      131.13     21.51 o 
  -1   3  20       95.77       90.57     18.03 o 
   1   3  20      105.38      101.10     24.82 o 
   3   3  20       38.22      100.71     22.28 o 
   5   3  20        4.56       33.47     22.63 o 
   7   3  20       13.48       25.39     14.71 o 
  -6   4  20       87.60      131.72     21.31 o 
  -4   4  20       23.80       18.01     25.50 o 
  -2   4  20       14.79       96.64     17.46 o 
   0   4  20        0.86       34.99     13.53 o 
   2   4  20        5.04       29.56     25.33 o 
   4   4  20       96.89      116.74     25.44 o 
   6   4  20        0.95       58.25     18.82 o 
  -5   5  20        5.37       39.10     15.25 o 
  -3   5  20        1.27       33.43     15.43 o 
  -1   5  20       41.59       74.13     26.74 o 
   1   5  20       30.02      119.16     33.78 o 
   3   5  20       23.37       20.69     17.54 o 
  -2   6  20       13.25       27.21     23.46 o 
   0   6  20        7.43       30.90     18.23 o 
   2   6  20       27.27       43.42     21.82 o 
  -7   1  21        0.51       28.81     23.22 o 
  -5   1  21       38.72      109.46     26.51 o 
  -3   1  21        1.43       47.81     15.17 o 
  -1   1  21        3.38       19.06     30.56 o 
   1   1  21       14.01       32.56     16.67 o 
   3   1  21       10.27       51.31     13.86 o 
   5   1  21        0.00       44.04     18.41 o 
  -6   2  21       15.59       47.29     19.77 o 
  -4   2  21       15.72       74.88     17.12 o 
  -2   2  21        6.21        8.28     14.46 o 
   0   2  21        6.57       75.71     17.64 o 
   2   2  21       20.32       81.97     20.54 o 
   4   2  21       10.85       37.17     27.21 o 
  -5   3  21       26.15       31.49     15.01 o 
  -3   3  21       52.32       99.10     20.19 o 
  -1   3  21       56.07       44.23     14.50 o 
   1   3  21        2.90       49.53     18.16 o 
   3   3  21       10.99       90.08     29.56 o 
  -4   4  21       53.69       74.47     27.78 o 
  -2   4  21        3.13        9.64     18.09 o 
   0   4  21       20.56       50.20     27.21 o 
   2   4  21       72.40       70.37     28.15 o 
  -4   0  22      132.19       67.09     28.62 o 
  -2   0  22       10.50        0.00     24.40 o 
   0   0  22       27.44       54.63     19.21 o 
   2   0  22        2.13       31.96     17.59 o 
  -3   1  22       22.65       18.15     18.81 o 
  -1   1  22       35.46       41.82     14.32 o 
   1   1  22       33.39       30.47     17.13 o 
  -2   2  22       40.99       46.84     15.38 o 
   0   2  22        0.24       31.75     15.19 o 
                                                 
